# Supplementary material for: A Polygenic Risk Score Based on a Cardioembolic Stroke Multitrait Analysis Improves a Clinical Prediction Model for This Stroke Subtype
Source: Front Cardiovasc Med. 2022 Jul 8;9:940696. doi: 10.3389/fcvm.2022.940696 (PMC9304625; doi:10.3389/fcvm.2022.940696)
Supplement: Supplementary file 2 [file Table_2.XLSX]

## Sheet: S1. Hosp indep cohort
Supplementary Table 1. Detailed number of individuals included form each participant Hospital on the independent cohort.
Hospitals (City)	Total	IS	Controls
Hospital Universitari Vall d'Hebron (Barcelona)	1683	1082	601
Hospital Clínico Universitario de Santiago (Galicia)	585	585
Hospital del Mar (Barcelona)	545	539	6
Hospital Universitari Germans Tries i Pujol (Badalona)	353	340	13
Hospital Universitari Son Espases (Palma de Mallorca)	253	253
Hospital Universitari Mútua de Terrassa (Terrassa)	239	204	35
Complejo Hospitalario Universitrio de Albacete (Albacete)	191	191
Hospital Clinic de Barcelona (Barcelona)	108	108
Hospital Universitario Virgen del Rocio Y Virgen Macarena (Sevilla)	71	65	6
Hospital de la Santa Creu i Sant Pau (Barcelona)	62	60	2
Hospital Universitario Río Hortega (Valladolid)	33	26	7
Hospital Universitario de Basurto (Bilbao)	32	22	10
Hospital Universitario Doctor Josep Trueta (Girona)	11	1	10
Hospital Arnau de Vilanova (Lleida)	3	3
GCAT Project	4936		4936
TOTAL	9105	3479	5626

## Sheet: S2. Projects indep cohort
Supplementary Table 2. Detailed number of participants (IS and controls) included from each project. IS: ischemic strokes patients.
Name	Array	Total	IS	Controls
GCAT	Illumina® Infimum Multi-Ethnic Global consortium array	4936		4936
GENISIS	Illumina® Human Core Exome chip	2187	2187
GODS	Illumina® Human Core Exome chip	631	631
CONIC	Illumina® Human Core Exome chip	368	179	189
ISSYS	Illumina® Human Core Exome chip	312		312
SEDMAN	Illumina® Human Core Exome chip	112	112
	AxiomTM Spain Biobank Array	202	202
GRECOS	Illumina® Human Core Exome chip	189		189
GENOTPA	Illumina® Omni 1.5M	168	168
TOTAL		9105	3479	5626

## Sheet: S3. Clinic indep cohort 
Supplementary Table 3. Clinical findings and univariate analysis of the additional cohort.
	GENERACION
	Total (n=9105)	IS (n=3479)	Controls (n=5626)	P
Sex (% female)	4671 (51)	1564 (45)	3107 (55)	2.17239e-21
DM (%)	1024 (25)	914 (26)	110 (16)	8.86778e-09
HTN (%)	3589 (39)	2327 (67)	1262 (22)	< 2.2e-16
DL (%)	999 (43)	740 (41)	259 (49)	0.00068631
AF (%)	1110 (12)	1084 (31)	26 (0.5)	< 2.2e-16
TOAST(%)
CES		1515 (44)
LAA		535 (15)
SVO		223 (6)
UND		967 (28)
Age (Years. IQR)	58 (49-72)	75 (66-82)	52 (46-59)	< 2.2e-16

## Sheet: S4. Genes Priorization
Supplementary Table 4. Variant-to-Gene priorization of the 40 novel loci in the MTAG-CES analysis.
Index variant	Gene	Overall V2G	Distance (Canonical TSS)	pQTL	eQTL	Enhancer-TSS corr (FANTOM5)	PCHi-C (Javierre, 2016)	DHS-promoter corr (Thurman, 2012)	PCHi-C (Jung, 2019)	VEP (Ensembl)
rs2885697	SCMH1	0.232997	163547		0.9					intron_variant
	CTPS1	0.166247	98919		0.6
	CITED4	0.132997	216244		0.5
	FOXO6	0.132997	283315		0.6
	SLFNL1	0.0914358	55370		0.1
	KCNQ4	0.0332494	294820
	RIMS3	0.0332494	412925		0.1
	NFYC	0.0166247	386959
	EDN2	0.0166247	406076
rs41292535	EPS15	0.249622	46299		0.9					intron_variant
	TXNDC12	0.132997			0.8
	RNF11	0.0914358	236694		0.3
	OSBPL9	0.0664987	104212
	TTC39A	0.0581864	127851
	C1orf185	0.024937	370746
	NRDC	0.0166247	405838
rs79187193	GJA5	0.199496	10358		0.7
	GPR89B	0.0748111	144673		0.1				0
	ACP6	0.0664987	113196						0
	GJA8	0.0664987	119075						0
	NBPF11	0.0415617	368602		0.1
	BCL9	0.0415617	242219
rs11264280	ADAM15	0.207809	160090		0.9
	PBXIP1	0.207809	65647		0.8
	PMVK	0.174559	46243		0.6
	DCST2	0.124685	143305		0.4
	THBS3	0.116373	318575		0.5
	KCNN3	0.116373	20195		0.2
	CHRNB2	0.10806	322698				0.9
	DCST1	0.10806	143348		0.3
	ZBTB7B	0.0997481	112154		0.2
	MUC1	0.0997481	302440		0.4
	ADAR	0.0831234	262463				0.5
	UBE2Q1	0.0831234	331448				0.7
	PYGO2	0.0748111	73377
	SHC1	0.0664987	83919
	FLAD1	0.0664987	92862
	CKS1B	0.0664987	84177		0
	LENEP	0.0664987	103110
	EFNA4	0.0581864	173261
	EFNA3	0.0498741	188361
	EFNA1	0.0415617	237400
	DPM3	0.0415617	250119
	SLC50A1	0.0415617	244868
	TDRD10	0.0415617	388257				0.3
	SHE	0.0415617	388064				0.3
	TRIM46	0.0332494	283311
	MTX1	0.0332494	318219
	SYT11	0.0332494			0.2
	KRTCAP2	0.0332494	282999
	DAP3	0.0332494			0.2
	FAM189B	0.024937	365007
	GBA	0.024937	354223
	SCAMP3	0.024937	371954
	CLK2	0.0166247	388015
	FDPS	0.0166247	418272
	PKLR	0.0166247	410962
	HCN3	0.0166247	386987
	RUSC1	0.00831234	430418
	IL6R	0	485283				0
rs680084	GORAB	0.157935	127295		0.6
	PRRX1	0.0831234	3614
	SELL	0.0831234			0.5
	MROH9	0.0332494	276412
	FMO3	0.00831234	431787
rs10753933	PPFIA4	0.266247	30595		1					intron_variant
	CHI3L1	0.166247	129618	0.5			0.3		0
	TMEM183A	0.157935	49712		0.5
	ADORA1	0.10806	33568		0.2				0
	MYBPH	0.0914358	118740				0.3		0
	MYOG	0.0748111	28926						0
	ADIPOR1	0.0664987	98514
	CYB5R1	0.0664987	89811
	KLHL12	0.0581864	128450		0
	RABIF	0.0581864	167937
	CHIT1	0.0498741	216555
	BTG2	0.0415617	248405
	KDM5B	0.0415617	248599
	FMOD	0.0332494	294672						0
	SYT2	0.024937	346632
	PRELP	0.0166247	418720						0
	OPTC	0.00831234	437067
rs11125871	C2orf74	0.232746	97923		1
	SANBR	0.216121	177120		1
	PUS10	0.157935	224732		0.7
	USP34	0.108312	228096				0.5			intron_variant
	REL	0.0415617	361470		0.1
	PEX13	0.0415617	225766
	XPO1	0.0332494	295750
	PAPOLG	0	486738
rs6747542	GMCL1	0.249622	50040		0.9					3_prime_UTR_variant
	SNRNP27	0.232746	14256		0.9
	ANXA4	0.191184	235275		0.9
	MXD1	0.149622	17988		0.4
	ASPRV1	0.149622	81931		0.5
	C2orf42	0.0748111	368915		0.3				0
	AAK1	0.0498741	205351
	PCBP1	0.0498741	207777
	FAM136A	0.0498741	422390		0.2
	TIA1	0.024937	368960						0
	SNRPG	0.0166247	414040
	PCYOX1	0.0166247	377686
	NFU1	0.00831234	442072						0
	GFPT1	0	492450
rs13010313	ZEB2	0.00831234	442900						0
rs56181519	WIPF1	0.216121	8070		0.8
	GPR155	0.166247	203892		0.3		0.8		0
	CIR1	0.116373	295274		0.5
	CHN1	0.0664987	314395				0.4
	CHRNA1	0.0664987	96949
	SCRN3	0.0332494	295256
	SP9	0.024937	356032
	OLA1	0.00831234	442387
	ATP5MC3	0	490724
	ATF2	0	477396
rs2857265	FKBP7	0.28262	55496	0.8	0.4		0.1
	TTN	0.166247	296706		0.3					synonymous_variant
	PJVK	0.0997481	82750				0.4
	PRKRA	0.0997481	82584				0.4
	PLEKHA3	0.0831234	53639				0.1
	SESTD1	0.0831234			0.5
	RBM45	0.0332494	421672				0.2
	OSBPL6	0.024937	339615
	PDE11A	0.00831234	425757
rs11099098	FGF5	0.182872	17881		0.6
	PRDM8	0.0914358	64879		0.1
	CFAP299	0.0664987	86972
	ANTXR2	0.0664987	123304
	BMP3	0			0
rs55754224	CAMK2D	0.0833753	254369		0.1					intron_variant
	ARSJ	0.00831234	472169
rs337705	KCNN2	0.0501259	345439							intron_variant
rs17171711	FAM13B	0.191436	22855		0.5					intron_variant
	KLHL3	0.182872	293017		0.9
	KDM3B	0.166247	323579		0.8
	CTNNA1	0.116373			0.7
	WNT8A	0.0748111	54884
	NME5	0.0664987	110337
	MYOT	0.0581864	161248
	PKD2L2	0.0581864	141138
	KIF20A	0.0581864	149613
	BRD8	0.0581864	149847
	CDC23	0.0498741	184237
	GFRA3	0.0415617	245515
	HNRNPA0	0.0332494	274743
	FAM53C	0.0332494	302829
	CDC25C	0.0332494	309249
	REEP2	0.0166247	409951
	SPOCK1	0.00831234	430727
	EGR1	0.00831234	436373
rs3176326	CDKN1A	0.257935	3052		0.9					intron_variant
	RAB44	0.166247	18314		0.5
	CPNE5	0.132997	159932				0.9
	SRSF3	0.0664987	85159
	KCTD20	0.0581864	236745		0.1
	STK38	0.0581864	132033
	C6orf89	0.0498741	192358
	PPIL1	0.0498741	195291
	PXT1	0.0415617	236658
	PI16	0.0415617	268751
	ETV7	0.0332494	291712		0
	MTCH1	0.0332494	306786
	FGD2	0.024937	326134
	BNIP5	0.024937	342624
	PNPLA1	0.00831234	436309
	BRPF3	0	482768
	PIM1	0	490640
rs12211255	FILIP1	0.232997	15186		0.7		0.1			intron_variant
	SENP6	0.216121	122895		0.9
	TMEM30A	0.166247	193666		0.5		0.4
	MYO6	0.166247	270587		0.7		0.1
	COL12A1	0.0415617	272347
	COX7A2	0.0415617	228291
rs13191450	HSF2	0.10806	328561		0.5
	SERINC1	0.0166247	400817
	PKIB	0.0166247	400927
rs10272350	TMEM60	0.315869	63638		1		0.9		0
	RSBN1L	0.257683	165613		0.8		0.8
	PHTF2	0.224685	63280		0.3		0.9		0	intron_variant
	PTPN12	0.182872	324777		0.9		0.1
	GSAP	0.0748111	445723		0.4
	CCDC146	0.0664987			0.4
rs3807989	CAV1	0.24131	21193		0.8					intron_variant
	TES	0.174559	335681		0.7		0.4
	CAV2	0.0748111	258807		0.2
	TFEC	0.0581864	386291				0.5
	MET	0.0581864	126009
	CAPZA2	0.0415617	264883						0
	ST7	0.0166247	407051
rs55985730	CALU	0.191184	37698		0.7
	FLNC	0.157935	53416		0.5
	OPN1SW	0.0831234	1196
	CCDC136	0.0831234	13767
	FAM71F1	0.0748111	67929
	IRF5	0.0748111	160467		0.1
	FAM71F2	0.0664987	105297
	METTL2B	0.0664987	300261		0.2
	ATP6V1F	0.0664987	85866
	ATP6V1FNB	0.0664987	89340
	KCP	0.0581864	133729
	TNPO3	0.0332494	278183
	HILPDA	0.0332494	321141
	IMPDH1	0.024937	366738
	TSPAN33	0.024937	367717
	PRRT4	0.0166247	415305
	SMO	0.0166247	411643
	AHCYL2	0.00831234	448040
	RBM28	0.00831234	433082		0
rs2269001	KCNH2	0.266247	23593		0.7			0.5	0	intron_variant
	AOC1	0.14131	130101		0.5				0
	AGAP3	0.0997481	131103		0.2		0.1
	NOS3	0.0831234	36289					0.1	0
	ABCB8	0.0748111	73694		0				0
	ATG9B	0.0748111	69771						0
	SLC4A2	0.0664987	102482
	CDK5	0.0664987	103169
	ASIC3	0.0664987	93564
	FASTK	0.0581864	126138
	TMEM176A	0.0581864	154325
	TMEM176B	0.0581864	153368		0
	TMUB1	0.0581864	128765
	GBX1	0.0498741	220017
	H2BE1	0.0415617	255760
	ABCF2-H2BE1	0.0415617	272438
	ABCF2	0.0415617	272477
	GIMAP1	0.0415617	238122
	GIMAP1-GIMAP5	0.0415617	238060
	ASB10	0.0415617	233104
	IQCA1L	0.0415617	250768
	GIMAP2	0.0415617	269031
	GIMAP5	0.0415617	232475
	CHPF2	0.0332494	277755
	SMARCD3	0.0332494	323168
	GIMAP6	0.0332494	322080
	GIMAP4	0.0166247	387359
	NUB1	0.0166247	387044
	GIMAP7	0.00831234	439856
	WDR86	0.00831234	455999
	CRYGN	0	486085
rs11782313	PTK2	0.282872	48132		0.9		0.4		0	intron_variant
	CHRAC1	0.124685	442773		0.7
	DENND3	0.124685	163194				0.8
	AGO2	0.0332494	318451
	SLC45A4	0.024937	354221						0
	GPR20	0.0166247	413202
	PTP4A3	0.00831234	437911
	TRAPPC9	0	495505
rs4385527	AOPEP	0.199748	159606		0.7					intron_variant
	FBP1	0.0415617	246056
	FBP2	0.0332494	292481
	MFSD14B	0.0332494			0.2
	ZNF169	0			0
rs78249997	MYOZ1	0.232746	21082		0.9
	NDST2	0.191184	149242		0.8
	FUT11	0.182872	109720		0.7
	CFAP70	0.149622	303692		0.7
	USP54	0.132997	36439				0.7
	ECD	0.132997	493501		0.8
	NUDT13	0.132997			0.8
	MRPS16	0.132997	409863		0.7
	SYNPO2L	0.108312	1247							intron_variant
	FAM149B1	0.0997481	494437		0.6
	AGAP5	0.0748111	35553
	ANXA7	0.0664987	248480				0.3
	CHCHD1	0.0664987	119491
	SEC24C	0.0664987	81816		0
	ZSWIM8	0.0664987	123050
	PPP3CB	0.0581864	166532
	CAMK2G	0.0498741	212035
	PLAU	0.0415617	246621
	MSS51	0.0415617	228995
	DNAJC9	0.0332494	415301		0.1
	P4HA1	0.0332494			0.2
	VCL	0.024937	332637
	ADK	0.0166247	488646		0.1
	AP3M1	0	488286
rs1898096	LRMDA	0.0251889								intron_variant
rs11598047	NEURL1	0.174811	89210		0.5					intron_variant
	ATP5MK	0.0997481	186423		0.3
	SLK	0.0831234	384225				0.8
	SH3PXD2A	0.0748111	272669				0.4		0
	CALHM1	0.0664987	124015						0
	CALHM3	0.0664987	103675
	SFR1	0.0581864					0.7
	CALHM2	0.0581864	130513						0
	TAF5	0.0498741	214949
	PDCD11	0.0498741	186289
	PCGF6	0.0415617	231771
	NT5C2	0.0332494	305310
	INA	0.0332494	305777
	RPEL1	0.024937	337028
	STN1	0.024937	335269
rs12260801	PDCD4	0.149622	57151				0.9		0
	RBM20	0.0833753	170308							intron_variant
	SHOC2	0.0664987	104723
	BBIP1	0.0664987	104557
	DUSP5	0.0498741	316737				0.2
	ADRA2A	0.0415617	262385
	SMC3	0.0415617	246960
	SMNDC1	0.0332494					0.4
rs74399915	C11orf45	0.149622	6929		0.4
	KCNJ5	0.133249	7759					0.3		intron_variant
	KCNJ1	0.0748111	31742
	TP53AIP1	0.0748111	44284
	FLI1	0.0498741	212580
	ST14	0.0415617					0.5
	ETS1	0.0332494	311557
	ARHGAP32	0.0166247	380209
	APLP2	0.0166247					0.2
	BARX2	0	476733
rs883079	TBX5	0.1	53007							3_prime_UTR_variant
	TBX3	0.024937	328740
	RBM19	0.0166247	389110						0
rs11057583	NCOR2	0.133249	241806		0.4					intron_variant
	RFLNA	0.024937	352542
	ZNF664	0.024937	353938
	CCDC92	0.024937	352952
rs2738413	ESR2	0.232997	124870		0.9					intron_variant
	SYNE2	0.183123	451343		0.9		0			intron_variant
	MTHFD1	0.182872	174789		0.8
	ZBTB25	0.166247	291971		0.8
	AKAP5	0.0415617	252257
	ZBTB1	0.0332494	290470
	HSPA2	0.0332494	322663
	PPP1R36	0.024937	336678
	SGPP1	0	485177
	PLEKHG3	0	490860
rs7172038	NEO1	0.166247	323204		0.8
	HCN4	0.0831234	5956
	REC114	0.0748111	68250
	NPTN	0.0415617	259220
	CD276	0.0332494	309052
	INSYN1	0.0166247	378437
	TBC1D21	0	498650
rs12908004	ARNT2	0.24937	19767		1				0
	CTXND1	0.207809	132370		0.9
	FAH	0.0415617	232093
	ABHD17C	0.0332494	295101
	ZFAND6	0.024937	325015
	BCL2A1	0.0166247	413387
	CEMIP	0.0166247	394760						0
	ST20-MTHFS	0.00831234	460829
	ST20	0.00831234	460881
	MTHFS	0	487204						0
rs6598541	IGF1R	0.108312	79367			0.2			0	intron_variant
	PGPEP1L	0.0332494	279886						0
	SYNM	0.024937	370311
rs140185678	RPL3L	0.24937	4591							missense_variant
	MEIOB	0.0914358	68721				0.2		0
	TBL3	0.0831234	19038
	RPS2	0.0831234	11826
	NDUFB10	0.0831234	6523
	MSRB1	0.0831234	9816
	RNF151	0.0831234	13808
	NOXO1	0.0748111	31177
	SLC9A3R2	0.0748111	72341
	ZNF598	0.0748111	56806
	HS3ST6	0.0748111	34600						0
	GFER	0.0748111	31178
	SYNGR3	0.0748111	36645						0
	NPW	0.0748111	56911
	TSC2	0.0664987	94952
	NTHL1	0.0664987	94851
	FAHD1	0.0581864	126074
	NUBP2	0.0581864	170083
	IGFALS	0.0581864	158044
	SPSB3	0.0581864	159315
	HAGH	0.0581864	125858
	EME2	0.0498741	180205
	RAB26	0.0498741	187788						0
	PKD1	0.0498741	182883
	NME3	0.0498741	181454
	TRAF7	0.0498741	202683						0
	MRPS34	0.0498741	179865
	E4F1	0.0415617	270565
	CASKIN1	0.0415617	243590
	MAPK8IP3	0.0415617	246849
	PGP	0.0415617	261825
	MLST8	0.0415617	251233
	BRICD5	0.0415617	257890
	JPT2	0.0332494	274759						0
	DNASE1L2	0.0332494	282801
	RNPS1	0.0332494	315382
	ECI1	0.0332494	299285
	CRAMP1	0.024937	340678						0
	IFT140	0.024937	340943
	TMEM204	0.0166247	424327						0
	ABCA3	0.0166247	387731						0
	PTX4	0.00831234	464034
	TELO2	0.00831234	459671
	CCNF	0	476379
	CLCN7	0	477931
rs116600817	TNFSF12	0.424181	6420	0.9	1					intron_variant
	CHRNB1	0.232746	110417		0.8		0.4
	SAT2	0.224433	72398		0.9
	CD68	0.216121	24013		0.8
	TNFSF12-TNFSF13	0.20806	6379		0.6					intron_variant
	ACAP1	0.207809	218949		0.5		0.9
	TNFSF13	0.199496	2814		0.7
	KCTD11	0.157935	203589		0.2		0.9
	PLSCR3	0.157935	160636		0.3		0.6
	SENP3-EIF4A1	0.149622	7809		0.4
	MPDU1	0.14131	28051		0.4
	ATP1B2	0.132997	91149	0.4
	TMEM102	0.132997	120043				0.8
	FGF11	0.132997	117205				0.8
	NLGN2	0.10806	150604				0.6
	TMEM256	0.10806	151381				0.6
	TMEM95	0.0997481	200355				0.6
	WRAP53	0.0997481	130593				0.5
	SHBG	0.0914358	58468		0.1
	SPEM2	0.0914358	129862				0.4
	ELP5	0.0914358	304062				0.7
	SPEM1	0.0914358	135154				0.4
	NEURL4	0.0914358	226085				0.6
	TNK1	0.0914358	174944				0.5
	CLDN7	0.0914358	291495				0.7
	EIF4A1	0.0831234	17346
	SENP3	0.0831234	6441
	GPS2	0.0831234	239914				0.5
	EIF5A	0.0831234	248479				0.5
	ZBTB4	0.0748111	71215
	SOX15	0.0748111	34616
	FXR2	0.0748111	59419
	SLC35G6	0.0748111	74032
	CTDNEP1	0.0748111	302987				0.5
	POLR2A	0.0748111	71112
	DVL2	0.0664987	320961				0.4
	TP53	0.0664987	132060				0.1
	PHF23	0.0664987	315756				0.4
	GABARAP	0.0664987	313029				0.4
	EFNB3	0.0581864	149724
	DNAH2	0.0581864	162266
	TMEM256-PLSCR3	0.0581864	151381
	SPEM3	0.0581864	126621
	BCL6B	0.0415617					0.5
	SLC2A4	0.0415617	273760
	YBX2	0.0415617	260839
	KDM6B	0.0332494	278739
	CYB5D1	0.0332494	302268
	TMEM88	0.0332494	299588
	CHD3	0.024937	329318
	ACADVL	0.024937	338353
	NAA38	0.024937	329760
	RNF227	0.024937	360811
	DLG4	0.024937	335637
	KCNAB3	0.024937	374378
	SLC16A13	0.024937					0.3
	ASGR1	0.0166247	375914
	TRAPPC1	0.0166247	376645
	CNTROB	0.0166247	376623
	GUCY2D	0.00831234	447137
	ASGR2	0.00831234	439778
	ALOX15B	0	483556
	CLEC10A	0	475171
rs76774446	GOSR2	0.166499	45927		0.4					intron_variant
	RPRML	0.166247	10251		0.5
	WNT3	0.157935	135848		0.6
	LRRC37A	0.132997			0.8
	ARL17B	0.0997481			0.6
	LRRC37A2	0.0581864	457491		0.3
	WNT9B	0.0581864	135801
	CDC27	0.0498741	220420
	NSF	0.0498741	378333		0.2
	MYL4	0.0415617	231444
	ITGB3	0.0332494	284825
	EFCAB13	0.024937	354288
	ARL17A	0.0166247	389311		0
	TBKBP1	0.0166247			0.1
rs3746471	KIAA1755	0.241058	47260							missense_variant
	TGM2	0.149622	46934				0.9		0
	TTI1	0.0997481	180051				0.6
	RPRD1B	0.0997481	179787				0.6
	VSTM2L	0.0831234	310401				0.6		0
	BPI	0.0664987	90638
	LBP	0.0581864	132970						0
	RALGAPB	0.0415617	259304
	ADIG	0.024937	367683
	ARHGAP40	0.0166247	388297
rs2834618	RUNX1	0.0664987					0.3	0.5
	CLIC6	0.0664987	77820
	RCAN1	0.0581864	131701
	CHAF1B	0.0498741					0.6
	KCNE1	0.0415617	234600
	SMIM34A	0.0332494	322863
	FAM243A	0.024937	345742
	SMIM11A	0.024937	371334
	KCNE2	0.0166247	382808

## Sheet: S5. CES Independent cohort.
Supplementary Table 5. Results of CES analysis on the European independent cohort. AA: Assesed allele, OA: Other allele, CHR: chromosome, BP: base pairs, SE: Standard Error, B: beta, Z: z-score; P: p-value. Genomic location is in Hg19
									MTAG CES				CES analysis (Spanish cohort)
Index Variant	Gene	SNP	r2	D'	CHR	BP	AA	OA	B	SE	Z	P	B	SE	Z	P
rs10753933	PPFIA4	rs4245712	0.98	0.99	1	203022023	T	G	0.0122821	0.00157687	7.78887	6.76111e-15	-0.00370662	0.00471805	-0.785625	0.432087
rs10753933	PPFIA4	rs10753933	1	1	1	203026214	T	G	0.0129878	0.00157591	8.24149	1.70081e-16	-0.00383131	0.00471938	-0.811825	0.416891
rs10753933	PPFIA4	rs2270543	0.98	1	1	203030685	T	C	0.0126827	0.00157615	8.04662	8.51153e-16	-0.00355522	0.00472907	-0.75178	0.452182
rs10753933	PPFIA4	rs11579055	1	1	1	203031315	T	G	-0.0127195	0.00157499	-8.07591	6.69766e-16	0.00350352	0.00472176	0.741995	0.458091
rs10753933	PPFIA4	rs11579558	1	1	1	203032038	T	G	-0.0128348	0.00157591	-8.14435	3.81309e-16	0.00342812	0.00472167	0.72604	0.467815
rs10753933	PPFIA4	rs4950913	1	1	1	203032153	A	G	0.0129017	0.00157605	8.18614	2.69743e-16	-0.00328481	0.00472169	-0.695685	0.486626
rs10753933	PPFIA4	rs7538696	0.99	1	1	203034309	A	G	-0.0126164	0.00157412	-8.01492	1.10213e-15	0.00321896	0.00472871	0.680727	0.496045
rs10753933	PPFIA4	rs3737883	0.99	1	1	203034906	A	G	0.0126216	0.00157598	8.00877	1.1586e-15	-0.00305443	0.00472284	-0.646736	0.517802
rs10753933	PPFIA4	rs2275354	0.97	1	1	203036757	T	C	0.0127048	0.00157666	8.05806	7.75156e-16	-0.00334891	0.00472643	-0.70855	0.478604
rs11057583	NCOR2	rs12306068	0.96	0.99	12	124806981	T	G	-0.0138417	0.00246349	-5.61874	1.92359e-08	-0.00040416	0.00850473	-0.0475218	0.962097
rs11057583	NCOR2	rs11057583	1	1	12	124810329	A	G	0.0140075	0.00247201	5.66643	1.45803e-08	0.00213096	0.00856186	0.24889	0.803446
rs11099098	FGF5	rs11099097	0.95	1	4	81167309	T	C	0.00944902	0.00171812	5.49964	3.80566e-08	0.00034202	0.00544197	0.0628486	0.949887
rs11099098	FGF5	rs11099098	1	1	4	81169912	T	G	0.00956642	0.00171374	5.58218	2.37527e-08	-0.000618667	0.00546436	-0.113219	0.909857
rs11099098	FGF5	rs13125101	0.98	0.99	4	81174592	A	G	0.00953462	0.00171258	5.56739	2.58582e-08	-0.000355637	0.00547058	-0.065009	0.948167
rs11099098	FGF5	rs12509595	0.95	0.99	4	81182554	T	C	-0.00942256	0.00171441	-5.49609	3.88303e-08	0.00036218	0.00546859	0.0662291	0.947195
rs11125871	C2orf74	rs12998475	0.9	0.99	2	61437487	T	C	0.00875031	0.00159862	5.47367	4.40798e-08	-0.00472085	0.00483231	-0.976934	0.328601
rs11125871	C2orf74	rs4672426	0.81	0.98	2	61457148	A	G	-0.00886279	0.0016249	-5.45436	4.91498e-08	0.00521296	0.00491725	1.06014	0.289083
rs11125871	C2orf74	rs4671399	0.82	0.98	2	61458518	T	C	-0.00889398	0.00162481	-5.47387	4.4031e-08	0.00500646	0.00491817	1.01795	0.308701
rs11125871	C2orf74	rs6545848	0.83	0.99	2	61461183	T	G	-0.00897893	0.00162388	-5.5293	3.2152e-08	0.00511314	0.00491459	1.0404	0.298154
rs11125871	C2orf74	rs12621879	0.82	0.98	2	61461829	A	G	-0.00893664	0.00162849	-5.48767	4.07265e-08	0.00526961	0.00491843	1.0714	0.283989
rs11125871	C2orf74	rs11125871	1	1	2	61470126	T	C	-0.00922146	0.00160513	-5.745	9.19186e-09	0.00472039	0.00484828	0.973622	0.330244
rs11264280	ADAM15	rs4578216	0.84	0.94	1	154900721	T	C	-0.0232103	0.00168056	-13.8111	2.18584e-43	-0.00930715	0.00519999	-1.78984	0.0734797
rs11264280	ADAM15	rs11264280	1	1	1	154862952	T	C	0.0237723	0.00167208	14.2171	7.1724e-46	0.00920943	0.00517703	1.7789	0.0752558
rs11598047	NEURL1	rs60469668	0.8	0.98	10	105331866	A	G	-0.0258545	0.00198147	-13.0481	6.51242e-39	-0.0155967	0.00586418	-2.65966	0.00782191
rs11598047	NEURL1	rs12411463	0.8	0.98	10	105333613	T	C	0.0259151	0.00198108	13.0813	4.2129e-39	0.0155096	0.00586492	2.64447	0.00818182
rs11598047	NEURL1	rs11815048	0.92	0.99	10	105338822	A	G	0.0277238	0.002089	13.2714	3.39403e-40	0.0187947	0.00605452	3.10424	0.00190764
rs11598047	NEURL1	rs11598047	1	1	10	105342672	A	G	-0.0276257	0.00206409	-13.384	7.50057e-41	-0.0195636	0.00611174	-3.20099	0.00136957
rs116600817	TNFSF12	rs62059793	0.82	0.93	17	7438687	A	G	0.00975062	0.00176875	5.51272	3.53322e-08	0.00337444	0.00536878	0.62853	0.529656
rs116600817	TNFSF12	rs35049113	0.86	0.95	17	7439726	T	C	0.00980648	0.00176542	5.55476	2.77993e-08	0.00450861	0.00532462	0.846748	0.397137
rs116600817	TNFSF12	rs62059797	0.92	0.97	17	7443957	A	G	0.00981199	0.0017677	5.5507	2.84527e-08	0.00327211	0.00536685	0.609689	0.542067
rs116600817	TNFSF12	rs9905587	0.94	0.97	17	7444945	T	C	-0.00971348	0.00175868	-5.52316	3.32953e-08	-0.003983	0.00530782	-0.750402	0.453012
rs116600817	TNFSF12	rs12948869	0.94	0.98	17	7449048	A	G	-0.00970882	0.0017607	-5.51417	3.50429e-08	-0.00375378	0.00534359	-0.702483	0.482378
rs116600817	TNFSF12	rs9899183	0.96	-0.99	17	7452977	T	C	0.00989347	0.00176418	5.60797	2.04713e-08	0.00295318	0.00533909	0.553124	0.580179
rs116600817	TNFSF12	rs62059804	0.96	0.99	17	7453505	A	C	-0.00981673	0.00176625	-5.55796	2.72944e-08	-0.00395087	0.00535084	-0.738364	0.460293
rs116600817	TNFSF12	rs62059805	0.99	1	17	7455391	T	C	-0.00978837	0.0017603	-5.56063	2.688e-08	-0.00280121	0.00534334	-0.524243	0.60011
rs116600817	TNFSF12	rs116600817	1	1	17	7458795	A	G	0.0100081	0.00176152	5.68154	1.33487e-08	0.00308048	0.00535896	0.574828	0.565408
rs116600817	TNFSF12	rs78744936	0.92	0.99	17	7461343	A	G	-0.00974427	0.00177489	-5.49006	4.01798e-08	-0.00191363	0.00538251	-0.355527	0.722195
rs11782313	PTK2	rs13276301	0.82	0.91	8	141730727	T	G	0.00860107	0.00157172	5.4724	4.4397e-08	0.00571476	0.00485524	1.17703	0.239184
rs11782313	PTK2	rs13271554	0.94	0.97	8	141873688	A	G	0.00867577	0.00157406	5.51172	3.55338e-08	0.00471188	0.00486238	0.969048	0.332522
rs11782313	PTK2	rs1868280	0.94	0.97	8	141896254	A	G	-0.00860648	0.00157241	-5.47343	4.4142e-08	-0.00523096	0.00483979	-1.08082	0.279775
rs11782313	PTK2	rs11991796	0.95	0.98	8	141898518	T	C	0.00860188	0.00157399	5.465	4.62908e-08	0.00393482	0.00486757	0.808375	0.418875
rs11782313	PTK2	rs13250888	0.94	0.97	8	141899030	A	G	0.00862303	0.00157366	5.47961	4.26264e-08	0.00491356	0.00485331	1.01241	0.31134
rs11782313	PTK2	rs11783743	0.95	0.98	8	141907217	A	G	0.00869341	0.00157463	5.52092	3.37222e-08	0.00570774	0.00484415	1.17827	0.238687
rs11782313	PTK2	rs13277099	0.93	0.97	8	141915071	T	G	0.00862205	0.0015736	5.4792	4.27253e-08	0.00368807	0.00486737	0.757713	0.448623
rs11782313	PTK2	rs13270279	0.94	0.97	8	141915664	T	C	-0.00864828	0.00157378	-5.49523	3.90191e-08	-0.00322714	0.00486367	-0.66352	0.506998
rs11782313	PTK2	rs13250787	0.95	0.98	8	141916932	T	G	-0.00878164	0.00157339	-5.58136	2.3864e-08	-0.00325565	0.00486344	-0.669413	0.503232
rs11782313	PTK2	rs11777839	0.95	0.98	8	141917894	T	G	-0.00872365	0.00157372	-5.54334	2.96758e-08	-0.00331607	0.0048624	-0.681982	0.49525
rs11782313	PTK2	rs13264974	0.95	0.98	8	141918720	A	C	-0.00863154	0.00157375	-5.4847	4.14165e-08	-0.00325565	0.00486344	-0.669413	0.503232
rs11782313	PTK2	rs11778798	0.95	0.98	8	141918880	A	G	-0.0087568	0.00157378	-5.56419	2.6338e-08	-0.00325565	0.00486344	-0.669413	0.503232
rs11782313	PTK2	rs10089610	0.95	0.98	8	141921613	T	G	-0.00863864	0.00157406	-5.48813	4.06201e-08	-0.00328609	0.00486407	-0.675584	0.499304
rs11782313	PTK2	rs4357336	0.95	0.98	8	141922847	T	C	-0.00863864	0.00157406	-5.48813	4.06201e-08	-0.00328609	0.00486407	-0.675584	0.499304
rs11782313	PTK2	rs13254151	0.95	0.98	8	141925310	T	C	0.00865287	0.00157409	5.49707	3.86156e-08	0.00328609	0.00486407	0.675584	0.499304
rs11782313	PTK2	rs10111363	0.95	0.98	8	141928350	A	C	0.00860076	0.00157412	5.46386	4.65902e-08	0.00333851	0.00486325	0.686477	0.492413
rs11782313	PTK2	rs10103265	0.95	0.98	8	141934938	T	C	-0.00862294	0.00157409	-5.47806	4.30024e-08	-0.00328609	0.00486407	-0.675584	0.499304
rs11782313	PTK2	rs13250232	0.95	0.98	8	141937206	T	C	0.00861663	0.00157412	5.47393	4.40153e-08	0.00332438	0.00486366	0.683514	0.494282
rs11782313	PTK2	rs11781072	0.96	0.99	8	141938139	T	C	-0.00870894	0.00157532	-5.52835	3.23264e-08	-0.00332438	0.00486366	-0.683514	0.494282
rs11782313	PTK2	rs11786423	0.96	0.99	8	141939570	T	C	0.00862847	0.00157506	5.4782	4.29686e-08	0.00328609	0.00486407	0.675584	0.499304
rs11782313	PTK2	rs11784127	0.96	0.99	8	141941507	T	C	-0.00873035	0.00157519	-5.54241	2.98339e-08	-0.00328609	0.00486407	-0.675584	0.499304
rs11782313	PTK2	rs1349081	0.96	0.99	8	141944082	T	C	0.00859287	0.00157409	5.45895	4.78962e-08	0.00328609	0.00486407	0.675584	0.499304
rs11782313	PTK2	rs13279233	0.96	0.99	8	141946474	T	C	-0.00861658	0.00157431	-5.47324	4.41872e-08	-0.00319808	0.00486385	-0.65752	0.510846
rs11782313	PTK2	rs9644449	0.96	0.99	8	141947285	T	C	0.00858833	0.00157412	5.45595	4.87103e-08	0.00319808	0.00486385	0.65752	0.510846
rs11782313	PTK2	rs11775547	0.96	0.99	8	141948448	A	G	0.00862219	0.00157512	5.47398	4.40038e-08	0.00319808	0.00486385	0.65752	0.510846
rs11782313	PTK2	rs11777476	0.97	0.99	8	141950375	A	G	0.00858578	0.00157415	5.45423	4.91852e-08	0.00319808	0.00486385	0.65752	0.510846
rs11782313	PTK2	rs11774024	0.97	0.99	8	141950534	T	C	-0.00858596	0.00157418	-5.45423	4.91852e-08	-0.00319808	0.00486385	-0.65752	0.510846
rs11782313	PTK2	rs11167010	0.97	0.99	8	141954210	A	G	-0.00867706	0.00157425	-5.51188	3.55018e-08	-0.00314963	0.00486489	-0.647421	0.51736
rs11782313	PTK2	rs2166869	0.98	1	8	141960578	T	C	0.00860073	0.00157418	5.46362	4.66524e-08	0.00319808	0.00486385	0.65752	0.510846
rs11782313	PTK2	rs7843337	0.98	1	8	141962642	T	C	0.00879111	0.00157431	5.58411	2.34906e-08	0.00319808	0.00486385	0.65752	0.510846
rs11782313	PTK2	rs11782313	1	1	8	141964183	T	C	-0.00888063	0.00157324	-5.64481	1.65362e-08	-0.00319808	0.00486385	-0.65752	0.510846
rs11782313	PTK2	rs11992645	0.98	1	8	141965397	A	G	0.00862886	0.00157418	5.48149	4.21764e-08	0.00319808	0.00486385	0.65752	0.510846
rs11782313	PTK2	rs1375062	0.98	1	8	141965781	T	G	-0.00866111	0.00157428	-5.50164	3.76265e-08	-0.00319808	0.00486385	-0.65752	0.510846
rs11782313	PTK2	rs13259836	0.98	1	8	141965888	A	G	0.00867987	0.00157428	5.51356	3.51653e-08	0.00319808	0.00486385	0.65752	0.510846
rs11782313	PTK2	rs11997937	0.97	0.99	8	141967351	A	G	-0.00862512	0.00157403	-5.47965	4.26159e-08	-0.00332014	0.00486947	-0.681828	0.495348
rs11782313	PTK2	rs11775885	0.98	1	8	141969994	A	G	-0.00867466	0.00157418	-5.51058	3.57655e-08	-0.00306894	0.00486201	-0.631208	0.527905
rs11782313	PTK2	rs13280609	0.98	1	8	141971740	A	G	-0.00867969	0.00157425	-5.51356	3.51653e-08	-0.00298185	0.00486243	-0.613243	0.539715
rs11782313	PTK2	rs10103124	0.97	0.98	8	141972190	T	C	-0.00863653	0.00157387	-5.48744	4.07791e-08	-0.00306894	0.00486201	-0.631208	0.527905
rs11782313	PTK2	rs10092613	0.97	0.99	8	141972242	T	G	0.00868137	0.00157403	5.51539	3.48005e-08	0.00298185	0.00486243	0.613243	0.539715
rs11782313	PTK2	rs10089966	0.97	0.99	8	141972542	A	C	0.0086449	0.00157421	5.49157	3.98385e-08	0.00288764	0.00486307	0.59379	0.552652
rs11782313	PTK2	rs13265704	0.97	0.99	8	141973152	T	C	-0.00866545	0.00157421	-5.50462	3.6996e-08	-0.0030235	0.00486283	-0.621757	0.534101
rs11782313	PTK2	rs9324538	0.97	0.99	8	141976738	A	G	0.00864021	0.00157421	5.48859	4.05159e-08	0.00311059	0.00486242	0.639721	0.522354
rs11782313	PTK2	rs9324539	0.97	0.99	8	141976997	T	C	-0.0086449	0.00157421	-5.49157	3.98385e-08	-0.00311059	0.00486242	-0.639721	0.522354
rs11782313	PTK2	rs11990900	0.97	0.99	8	141977920	T	C	-0.00864473	0.00157418	-5.49157	3.98385e-08	-0.00311059	0.00486242	-0.639721	0.522354
rs11782313	PTK2	rs10087115	0.97	0.99	8	141978830	T	C	-0.00864942	0.00157418	-5.49454	3.91721e-08	-0.00311059	0.00486242	-0.639721	0.522354
rs11782313	PTK2	rs13278775	0.97	0.99	8	141981929	A	G	-0.00863355	0.00157418	-5.48447	4.1472e-08	-0.0033355	0.00486136	-0.686125	0.492634
rs11782313	PTK2	rs8180999	0.97	0.99	8	141982481	A	G	-0.00864021	0.00157421	-5.48859	4.05159e-08	-0.0033355	0.00486136	-0.686125	0.492634
rs11782313	PTK2	rs11786859	0.97	0.99	8	141984881	T	C	-0.00874869	0.00157526	-5.55382	2.79501e-08	-0.00330859	0.00486055	-0.680703	0.49606
rs11782313	PTK2	rs9324540	0.95	0.98	8	141990421	T	G	0.00866834	0.00157418	5.50657	3.65901e-08	0.00283161	0.00485703	0.582992	0.559898
rs11782313	PTK2	rs10099696	0.93	0.97	8	141990510	A	G	0.00876255	0.00157351	5.56881	2.56488e-08	0.00283161	0.00485703	0.582992	0.559898
rs11782313	PTK2	rs11780777	0.95	0.98	8	141993216	T	G	0.0085847	0.00157425	5.45321	4.94681e-08	0.00535407	0.00486205	1.1012	0.270811
rs11782313	PTK2	rs13276704	0.95	0.98	8	141993696	T	C	-0.00859106	0.00157421	-5.45737	4.83252e-08	-0.00521693	0.00486268	-1.07285	0.283338
rs11782313	PTK2	rs13258775	0.95	0.98	8	141994240	T	C	0.00860056	0.00157425	5.46329	4.6739e-08	0.00533544	0.00486143	1.0975	0.272421
rs11782313	PTK2	rs11781807	0.95	0.98	8	141994393	T	G	0.00865662	0.00157444	5.49823	3.8362e-08	0.0054089	0.00486587	1.1116	0.26631
rs11782313	PTK2	rs11167017	0.95	0.98	8	142000071	T	C	-0.00863526	0.00157428	-5.48522	4.12958e-08	-0.00524876	0.00486186	-1.07958	0.28033
rs11782313	PTK2	rs11786709	0.95	0.98	8	142001948	A	G	-0.00858191	0.00157425	-5.45144	4.99636e-08	-0.00533544	0.00486143	-1.0975	0.272421
rs11782313	PTK2	rs11780104	0.94	0.97	8	142002107	T	C	-0.00861289	0.00157457	-5.47001	4.50007e-08	-0.0053871	0.00486061	-1.10832	0.267724
rs11782313	PTK2	rs10106750	0.95	0.98	8	142004909	A	G	0.00865378	0.00157425	5.4971	3.86094e-08	0.00533544	0.00486143	1.0975	0.272421
rs11782313	PTK2	rs11784642	0.93	0.97	8	142005392	A	G	-0.00863823	0.00157298	-5.49165	3.98201e-08	-0.00533544	0.00486143	-1.0975	0.272421
rs11782313	PTK2	rs11782305	0.95	0.98	8	142005671	T	C	0.0085847	0.00157425	5.45321	4.94681e-08	0.00554969	0.00486264	1.14129	0.253749
rs11782313	PTK2	rs11785430	0.95	0.98	8	142009527	A	G	0.00863719	0.00157434	5.48623	4.1061e-08	0.00542645	0.00486141	1.11623	0.264324
rs12211255	FILIP1	rs12211255	1	1	6	76188330	A	C	0.0142655	0.00254428	5.60691	2.05969e-08	0.0137067	0.00809529	1.69317	0.0904225
rs12908004	ARNT2	rs12908004	1	1	15	80676925	A	G	-0.0154571	0.00210397	-7.34662	2.03289e-13	-0.00407372	0.00619017	-0.658095	0.510478
rs13010313	ZEB2	rs1438897	0.92	0.96	2	145674958	A	G	0.0142466	0.0025879	5.50507	3.69031e-08	0.0182398	0.00848169	2.15049	0.0315164
rs13010313	ZEB2	rs11679718	0.93	0.97	2	145681935	A	G	0.0146147	0.00260382	5.6128	1.99083e-08	0.0184104	0.0085934	2.14239	0.0321627
rs13010313	ZEB2	rs56795645	0.89	0.97	2	145703760	T	G	-0.0139745	0.00254111	-5.49936	3.81175e-08	-0.0142743	0.0082757	-1.72485	0.0845546
rs13010313	ZEB2	rs11689317	0.99	1	2	145710234	A	G	-0.0139055	0.00253691	-5.48126	4.22314e-08	-0.01438	0.00833179	-1.72592	0.0843616
rs13010313	ZEB2	rs13010313	1	1	2	145721524	T	C	0.0145668	0.00256794	5.67256	1.40678e-08	0.0143032	0.00833181	1.7167	0.0860333
rs13010313	ZEB2	rs34948552	1	1	2	145722371	T	C	0.0143369	0.00257013	5.57825	2.42945e-08	0.0143032	0.00833181	1.7167	0.0860333
rs13010313	ZEB2	rs12621647	0.93	0.99	2	145734946	A	G	0.0142186	0.00254959	5.57681	2.44964e-08	0.0142212	0.0083225	1.70877	0.0874948
rs13191450	HSF2	rs1402538	0.84	0.99	6	122388851	A	G	-0.0113688	0.00160267	-7.09366	1.30611e-12	-0.000434289	0.00483421	-0.0898366	0.928417
rs13191450	HSF2	rs939601	0.99	1	6	122389643	T	C	0.0124786	0.00163332	7.64007	2.17106e-14	-0.00208216	0.00492543	-0.422737	0.672487
rs13191450	HSF2	rs868155	0.99	1	6	122389906	T	C	-0.0123758	0.00163494	-7.56957	3.74456e-14	0.00214443	0.00492708	0.435233	0.663394
rs13191450	HSF2	rs868154	0.99	1	6	122389940	A	G	-0.012185	0.00163494	-7.45292	9.1298e-14	0.00214443	0.00492708	0.435233	0.663394
rs13191450	HSF2	rs868153	0.99	1	6	122389955	T	G	0.0123221	0.00163524	7.53531	4.8718e-14	-0.00214443	0.00492708	-0.435233	0.663394
rs13191450	HSF2	rs1357051	0.85	0.99	6	122391084	T	C	-0.011027	0.00160654	-6.86384	6.70355e-12	-0.00020319	0.00483433	-0.0420306	0.966474
rs13191450	HSF2	rs1357050	0.99	1	6	122391135	T	G	0.0123234	0.00163514	7.53661	4.82355e-14	-0.00208216	0.00492543	-0.422737	0.672487
rs13191450	HSF2	rs2259327	0.99	1	6	122391745	T	C	-0.0123188	0.00163514	-7.53378	4.92928e-14	0.00199548	0.00492311	0.405329	0.685236
rs13191450	HSF2	rs13191450	1	1	6	122392136	A	C	0.0125108	0.00163453	7.65404	1.94759e-14	-0.0018275	0.00492594	-0.370995	0.710641
rs13191450	HSF2	rs17084154	1	1	6	122393444	T	C	-0.0124054	0.00163352	-7.59426	3.0956e-14	0.00260114	0.0049188	0.528816	0.596933
rs13191450	HSF2	rs17084158	0.99	1	6	122393642	A	C	-0.0099196	0.00163909	-6.05189	1.43155e-09	0.00289028	0.00491863	0.587619	0.556788
rs13191450	HSF2	rs2176990	0.98	0.99	6	122393718	T	C	-0.0121625	0.00163261	-7.44974	9.35278e-14	0.0026995	0.00491812	0.548889	0.583082
rs13191450	HSF2	rs6938223	0.99	1	6	122394272	T	C	-0.0122622	0.00163402	-7.50432	6.17461e-14	0.00258893	0.00492093	0.526106	0.598814
rs13191450	HSF2	rs59064689	0.99	1	6	122395180	T	G	-0.0122437	0.00163402	-7.49301	6.73129e-14	0.00258893	0.00492093	0.526106	0.598814
rs13191450	HSF2	rs6901617	0.99	0.99	6	122395469	T	C	-0.0122346	0.00163342	-7.49018	6.878e-14	0.00258893	0.00492093	0.526106	0.598814
rs13191450	HSF2	rs2816097	0.96	0.99	6	122395647	T	C	0.0116759	0.0016283	7.1706	7.4671e-13	-0.00213178	0.00491434	-0.433788	0.664443
rs13191450	HSF2	rs6930575	0.98	0.99	6	122396000	T	C	-0.0121875	0.00163382	-7.45952	8.68373e-14	0.00258893	0.00492093	0.526106	0.598814
rs13191450	HSF2	rs72966339	0.98	0.99	6	122398241	T	C	-0.0123406	0.00163443	-7.55043	4.33835e-14	0.00193483	0.00492793	0.392625	0.694596
rs13191450	HSF2	rs34283499	0.98	0.99	6	122402574	T	C	-0.0122838	0.00163772	-7.50054	6.35566e-14	0.00266874	0.00495121	0.539008	0.589882
rs13191450	HSF2	rs13195459	0.98	0.99	6	122403559	A	G	-0.0122921	0.00163856	-7.50174	6.29769e-14	0.00265888	0.00494937	0.537216	0.591119
rs13191450	HSF2	rs6907870	0.97	0.99	6	122407844	T	C	0.0120831	0.00163221	7.40287	1.33269e-13	-0.00296032	0.00492769	-0.600752	0.548005
rs13191450	HSF2	rs6928224	0.96	0.99	6	122407982	T	C	-0.0120551	0.00163212	-7.38619	1.51092e-13	0.00361151	0.00492068	0.733945	0.462983
rs13191450	HSF2	rs13219206	0.95	0.98	6	122414157	T	C	-0.0120018	0.00163281	-7.35036	1.97679e-13	0.00373999	0.00493011	0.758602	0.448091
rs13191450	HSF2	rs17084191	0.94	0.98	6	122419081	T	G	0.0120561	0.00163291	7.38317	1.54568e-13	-0.00454261	0.00493115	-0.921207	0.356942
rs13191450	HSF2	rs13196347	0.92	0.97	6	122421142	A	G	-0.0123782	0.00163637	-7.56438	3.8971e-14	0.00453649	0.00493013	0.920156	0.357491
rs17042098	PITX2	rs17042098	1	1	4	111664158	A	G	0.0775862	0.00236098	32.8618	7.72677e-237	0.0131785	0.00670722	1.96482	0.0494345
rs17171711	FAM13B	rs11957898	0.8	0.91	5	137217270	T	C	-0.0206351	0.0020299	-10.1656	2.82434e-24	-0.00048275	0.00637345	-0.0757439	0.939623
rs17171711	FAM13B	rs76734697	0.84	0.92	5	137233469	T	G	0.02146	0.00206083	10.4133	2.1565e-25	0.00223207	0.00657855	0.339295	0.734388
rs17171711	FAM13B	rs10076361	0.94	0.97	5	137252940	A	G	0.021762	0.00206456	10.5408	5.60332e-26	0.00668748	0.00647101	1.03345	0.301393
rs17171711	FAM13B	rs73300168	0.98	0.99	5	137270655	T	C	-0.0216336	0.00206316	-10.4857	1.00513e-25	-0.00701794	0.0064756	-1.08375	0.278476
rs17171711	FAM13B	rs73299210	0.98	0.99	5	137282806	A	G	0.0216139	0.00206409	10.4714	1.16886e-25	0.00637522	0.00648097	0.983683	0.325271
rs17171711	FAM13B	rs73299219	0.98	0.99	5	137285940	A	G	0.021628	0.00206409	10.4783	1.08728e-25	0.00637522	0.00648097	0.983683	0.325271
rs17171711	FAM13B	rs13362264	0.98	0.99	5	137299438	A	G	0.0213935	0.00206409	10.3646	3.59168e-25	0.00631128	0.0064816	0.973723	0.330195
rs17171711	FAM13B	rs78081438	0.91	0.99	5	137299621	T	C	-0.0221742	0.00211112	-10.5035	8.32046e-26	-0.00631128	0.0064816	-0.973723	0.330195
rs17171711	FAM13B	rs73299268	0.98	0.99	5	137328323	A	G	-0.0215723	0.00206269	-10.4583	1.34195e-25	-0.00629206	0.00644355	-0.97649	0.328822
rs17171711	FAM13B	rs11959181	1	1	5	137340815	A	G	-0.0215916	0.00206222	-10.47	1.18608e-25	-0.00660155	0.00644267	-1.02466	0.305523
rs17171711	FAM13B	rs9327807	1	1	5	137350478	T	C	-0.0217016	0.00206176	-10.5257	6.57408e-26	-0.00651593	0.00643755	-1.01218	0.311454
rs17171711	FAM13B	rs113331339	1	1	5	137351159	A	C	-0.0216013	0.00206316	-10.47	1.18608e-25	-0.00651593	0.00643755	-1.01218	0.311454
rs17171711	FAM13B	rs17171711	1	1	5	137364795	T	C	0.0218451	0.00206643	10.5714	4.04349e-26	0.00590311	0.0064436	0.91612	0.359605
rs17171711	FAM13B	rs77915370	0.99	1	5	137370990	A	G	0.0217331	0.00206456	10.5268	6.50175e-26	0.00589899	0.00645273	0.914185	0.36062
rs17171711	FAM13B	rs13355516	0.99	1	5	137380603	A	G	-0.021775	0.00206409	-10.5495	5.10812e-26	-0.00621336	0.00644511	-0.964043	0.335025
rs17171711	FAM13B	rs148378888	0.99	1	5	137383078	A	C	0.0217211	0.00206269	10.5305	6.25164e-26	0.00589899	0.00645273	0.914185	0.36062
rs17171711	FAM13B	rs2040862	0.93	0.97	5	137419989	T	C	0.0216657	0.00206362	10.4989	8.74382e-26	0.0059812	0.0064479	0.92762	0.353605
rs1898096	LRMDA	rs1898097	1	1	10	77925497	A	G	0.0113903	0.00205576	5.54067	3.01322e-08	0.002949	0.00613696	0.480531	0.63085
rs1898096	LRMDA	rs11001652	1	1	10	77926280	A	G	-0.0113405	0.0020576	-5.51152	3.55742e-08	-0.00391183	0.00613577	-0.637545	0.52377
rs1898096	LRMDA	rs4360646	1	1	10	77927296	A	G	-0.0113106	0.00205714	-5.49823	3.83628e-08	-0.00391183	0.00613577	-0.637545	0.52377
rs1898096	LRMDA	rs2395343	1	1	10	77927404	A	G	-0.0112191	0.00205668	-5.45496	4.89826e-08	-0.00351995	0.00612782	-0.574421	0.565682
rs1898096	LRMDA	rs4362088	1	1	10	77927525	A	G	-0.0112428	0.00205898	-5.46037	4.75145e-08	-0.00353212	0.00613804	-0.575448	0.564989
rs1898096	LRMDA	rs11001655	1	1	10	77927556	A	G	-0.0112316	0.00205944	-5.45371	4.9329e-08	-0.00353212	0.00613804	-0.575448	0.564989
rs1898096	LRMDA	rs33997838	1	1	10	77928304	A	G	-0.0112399	0.0020576	-5.46265	4.69066e-08	-0.00391183	0.00613577	-0.637545	0.52377
rs1898096	LRMDA	rs1898096	1	1	10	77928689	A	G	-0.011496	0.00205256	-5.6008	2.13368e-08	-0.00292865	0.00611559	-0.478883	0.632023
rs1898096	LRMDA	rs11001660	1	1	10	77929725	T	C	-0.01132	0.00205806	-5.50031	3.79118e-08	-0.00217469	0.00610037	-0.356485	0.721477
rs1898096	LRMDA	rs12569600	1	1	10	77930390	T	C	-0.0113008	0.00205668	-5.49471	3.91358e-08	-0.00256719	0.00609441	-0.421237	0.673582
rs1898096	LRMDA	rs1898093	1	1	10	77930464	A	G	-0.0113317	0.00205439	-5.51586	3.4707e-08	-0.00317693	0.0061056	-0.520331	0.602834
rs1898096	LRMDA	rs1898092	1	1	10	77930600	A	G	-0.011463	0.00205347	-5.58225	2.37429e-08	-0.00256719	0.00609441	-0.421237	0.673582
rs1898096	LRMDA	rs12245788	1	1	10	77932402	T	C	-0.0112629	0.00205806	-5.47257	4.43548e-08	-0.00258854	0.00611276	-0.423465	0.671956
rs1898096	LRMDA	rs11001666	1	1	10	77933210	A	G	-0.0113187	0.00205668	-5.50339	3.72549e-08	-0.00197954	0.00610149	-0.324436	0.745609
rs1898096	LRMDA	rs4746371	0.99	1	10	77934487	T	C	0.0112866	0.00206176	5.47427	4.39315e-08	0.00268969	0.00613943	0.438101	0.661313
rs1898096	LRMDA	rs4433517	0.99	1	10	77934866	T	C	0.0112739	0.00206269	5.46564	4.61247e-08	0.00308607	0.00613321	0.503174	0.614842
rs1898096	LRMDA	rs11001667	0.99	1	10	77935345	A	G	-0.0114253	0.00205852	-5.55026	2.85247e-08	-0.0023565	0.00611031	-0.38566	0.699748
rs2106261	ZFHX3	rs4404097	0.81	1	16	73032032	A	G	0.0355151	0.00217628	16.3191	7.21452e-60	0.0133763	0.00705178	1.89687	0.057845
rs2106261	ZFHX3	rs79891915	0.81	1	16	73032033	T	C	0.0355997	0.00217687	16.3537	4.09675e-60	0.0133763	0.00705178	1.89687	0.057845
rs2106261	ZFHX3	rs57828240	0.86	0.99	16	73041940	T	G	-0.0351963	0.00214295	-16.4242	1.28269e-60	-0.0130639	0.00683765	-1.91058	0.0560586
rs2106261	ZFHX3	rs12051512	0.86	0.99	16	73043777	A	G	0.0353505	0.00214295	16.4962	3.90778e-61	0.0139155	0.00693169	2.00752	0.0446946
rs2106261	ZFHX3	rs67402452	0.82	0.94	16	73046957	T	C	0.0334557	0.00210702	15.8782	8.97244e-57	0.0087893	0.00673538	1.30494	0.191912
rs2106261	ZFHX3	rs67329386	0.99	1	16	73048367	T	C	0.0357888	0.00206456	17.3349	2.56725e-67	0.0143406	0.00662811	2.1636	0.0304952
rs2106261	ZFHX3	rs2106261	1	1	16	73051620	T	C	0.0360402	0.00206176	17.4803	2.02344e-68	0.014214	0.00661865	2.14757	0.0317479
rs2106261	ZFHX3	rs4499262	0.97	0.99	16	73059159	A	C	0.0340667	0.00206596	16.4895	4.36405e-61	0.014132	0.00663268	2.13066	0.0331175
rs2106261	ZFHX3	rs879324	0.91	0.97	16	73068678	A	G	0.0347781	0.00203865	17.0593	2.97868e-65	0.0118278	0.00659973	1.79216	0.0731069
rs2106261	ZFHX3	rs12932445	0.91	0.97	16	73069888	T	C	-0.035147	0.00203645	-17.259	9.57944e-67	-0.0129106	0.00656817	-1.96563	0.0493405
rs2269001	KCNH2	rs758887	0.86	0.93	7	150634448	T	C	-0.0104372	0.00189507	-5.50757	3.63817e-08	-0.00131977	0.0057827	-0.228227	0.81947
rs2269001	KCNH2	rs13228494	0.84	0.93	7	150637094	A	G	0.0110884	0.00189041	5.86559	4.4753e-09	0.00162373	0.00579719	0.280089	0.779409
rs2269001	KCNH2	rs4725982	0.86	0.93	7	150637863	T	C	-0.0104907	0.0018982	-5.52664	3.26421e-08	-0.00157683	0.00579683	-0.272016	0.785609
rs2269001	KCNH2	rs3815459	0.85	0.93	7	150644394	T	C	-0.0111566	0.0018768	-5.94449	2.77325e-09	-0.000989224	0.00579089	-0.170824	0.864362
rs2269001	KCNH2	rs1805120	0.93	0.98	7	150649531	A	G	-0.0113098	0.00189569	-5.96608	2.43028e-09	-0.00078739	0.00579852	-0.135792	0.891986
rs2269001	KCNH2	rs740952	0.91	0.97	7	150649603	A	G	-0.0108007	0.0019001	-5.68428	1.31368e-08	-0.00310348	0.00577913	-0.537015	0.591257
rs2269001	KCNH2	rs2269000	0.96	1	7	150650792	A	G	-0.0114079	0.00189289	-6.02672	1.67324e-09	-0.00308726	0.00577896	-0.534224	0.593186
rs2269001	KCNH2	rs2269001	1	1	7	150651816	A	G	-0.0115907	0.00189726	-6.10917	1.0015e-09	-0.00343735	0.00580571	-0.592064	0.553808
rs2269001	KCNH2	rs34657537	0.95	0.98	7	150657808	A	G	-0.0112803	0.00189852	-5.94166	2.82146e-09	-0.00326677	0.00578361	-0.564832	0.572187
rs2269001	KCNH2	rs3823587	0.96	0.99	7	150657890	A	C	0.011262	0.00189694	5.93693	2.90413e-09	0.00333834	0.00577738	0.577829	0.56338
rs2269001	KCNH2	rs3807376	0.95	0.98	7	150658199	T	C	0.0113686	0.00189757	5.99115	2.08366e-09	0.00314115	0.00577121	0.544279	0.586249
rs2269001	KCNH2	rs35760656	0.96	0.99	7	150658678	A	G	-0.0111111	0.00189757	-5.8554	4.75858e-09	-0.00172407	0.00580676	-0.296907	0.766537
rs2269001	KCNH2	rs3778874	0.95	0.98	7	150659051	A	G	-0.0111119	0.00190168	-5.84321	5.12056e-09	-0.00158741	0.00580469	-0.27347	0.784492
rs2738413	ESR2	rs1255984	0.82	0.92	14	64654431	A	G	0.014121	0.00156717	9.01048	2.0516e-19	0.0108095	0.00475106	2.27518	0.0228953
rs2738413	ESR2	rs1255986	0.82	0.92	14	64655161	T	C	-0.0145732	0.00156708	-9.29957	1.41008e-20	-0.010562	0.00475199	-2.22265	0.0262396
rs2738413	ESR2	rs1255988	0.82	0.92	14	64657684	A	C	-0.0146356	0.00156707	-9.33943	9.68498e-21	-0.00983855	0.00475057	-2.07103	0.0383565
rs2738413	ESR2	rs2738413	1	1	14	64679960	A	G	0.0149314	0.00156783	9.52359	1.67304e-21	0.0121434	0.00475682	2.55284	0.0106851
rs2738413	ESR2	rs1152591	0.99	1	14	64680848	A	G	0.0145459	0.00156759	9.27915	1.7084e-20	0.0126804	0.00475314	2.66779	0.00763533
rs2834618	RUNX1	rs2834618	1	1	21	36119111	T	G	0.0186726	0.00246916	7.56235	3.95861e-14	0.0107045	0.00760923	1.40678	0.159492
rs2857265	FKBP7	rs16866358	0.93	0.97	2	179380096	A	G	-0.0177089	0.00227853	-7.77207	7.7215e-15	-0.00113948	0.00673575	-0.169169	0.865664
rs2857265	FKBP7	rs13029629	0.94	0.98	2	179380165	A	G	-0.0177255	0.00228133	-7.7698	7.86118e-15	-0.000473048	0.00674005	-0.0701846	0.944047
rs2857265	FKBP7	rs12618265	0.94	0.98	2	179382809	T	G	-0.0177115	0.00228204	-7.76128	8.40762e-15	-0.000680087	0.00675843	-0.100628	0.919846
rs2857265	FKBP7	rs13034990	0.94	0.98	2	179386240	A	G	-0.0175555	0.00227713	-7.70948	1.26333e-14	-0.000244562	0.00672893	-0.0363449	0.971007
rs2857265	FKBP7	rs7597154	1	1	2	179388490	A	G	0.0184477	0.00223993	8.23585	1.7829e-16	-0.000151402	0.00669099	-0.0226277	0.981947
rs2857265	FKBP7	rs13005601	1	1	2	179388657	A	G	0.0182245	0.00223667	8.14807	3.69785e-16	-0.000151402	0.00669099	-0.0226277	0.981947
rs2857265	FKBP7	rs16866369	1	1	2	179388994	A	G	-0.0181231	0.00223732	-8.10036	5.47988e-16	0.000151402	0.00669099	0.0226277	0.981947
rs2857265	FKBP7	rs3829748	1	1	2	179396354	A	G	0.0184808	0.00223862	8.25541	1.51385e-16	0.000614296	0.00669411	0.0917666	0.926884
rs2857265	FKBP7	rs3829747	1	1	2	179397561	T	C	0.0185897	0.00224718	8.27247	1.3121e-16	0.000831984	0.00672211	0.123768	0.901499
rs2857265	FKBP7	rs2857265	1	1	2	179398823	A	G	0.0188796	0.00224124	8.42371	3.64753e-17	0.000700021	0.00669333	0.104585	0.916705
rs2857265	FKBP7	rs2303539	1	1	2	179403593	A	G	0.0182827	0.00224124	8.15739	3.42351e-16	0.00109885	0.00672372	0.163429	0.870181
rs2857265	FKBP7	rs3731751	1	1	2	179405885	T	C	-0.018214	0.00223928	-8.13389	4.15738e-16	-0.000716929	0.00671971	-0.10669	0.915035
rs2857265	FKBP7	rs3731749	1	1	2	179406191	T	C	0.0183197	0.00224718	8.1523	3.57061e-16	0.000716929	0.00671971	0.10669	0.915035
rs2857265	FKBP7	rs3731748	1	1	2	179413110	A	G	0.0184067	0.00223732	8.22714	1.91732e-16	0.000183135	0.0066804	0.0274138	0.97813
rs2857265	FKBP7	rs16866397	0.96	0.98	2	179421470	T	G	-0.018235	0.00223602	-8.15512	3.4882e-16	6.85563e-06	0.00667204	0.00102752	0.99918
rs2857265	FKBP7	rs744426	0.96	0.98	2	179436020	A	G	0.0184074	0.00224917	8.18407	2.74417e-16	0.000542427	0.00672996	0.0805988	0.935761
rs2857265	FKBP7	rs1007025	0.97	0.99	2	179451660	A	G	-0.0183762	0.00223278	-8.2302	1.86904e-16	-0.000844214	0.00666136	-0.126733	0.899152
rs2857265	FKBP7	rs16866406	0.97	0.99	2	179457147	A	G	0.0180683	0.00224453	8.04993	8.2839e-16	0.000909123	0.00670496	0.13559	0.892146
rs2857265	FKBP7	rs2288569	0.97	0.99	2	179458591	T	C	0.0179978	0.00224586	8.01378	1.11237e-15	0.000906102	0.00669961	0.135247	0.892417
rs2885697	SCMH1	rs2885697	1	1	1	41544279	T	G	-0.00938006	0.00165374	-5.67202	1.41124e-08	-0.0037312	0.00498478	-0.748518	0.454148
rs3176326	CDKN1A	rs3176326	1	1	6	36647289	A	G	-0.0141446	0.00195769	-7.22512	5.00672e-13	-0.00695622	0.00570637	-1.21903	0.222834
rs337705	KCNN2	rs337705	1	1	5	113737062	T	G	-0.0113556	0.00161039	-7.05147	1.77033e-12	0.00258565	0.00475118	0.544212	0.586296
rs337705	KCNN2	rs163210	0.99	0.99	5	113745738	T	C	-0.0108751	0.00160859	-6.76065	1.3737e-11	0.0027805	0.00475828	0.58435	0.558986
rs337705	KCNN2	rs337708	0.99	0.99	5	113746180	A	G	-0.011182	0.00160859	-6.9514	3.6168e-12	0.00286532	0.00475581	0.602488	0.546849
rs337705	KCNN2	rs337711	0.98	0.99	5	113748571	T	C	0.0110868	0.0016089	6.89091	5.54348e-12	-0.00276509	0.00475735	-0.581225	0.561089
rs337705	KCNN2	rs168090	0.98	0.99	5	113749946	T	C	-0.0109647	0.00160898	-6.8147	9.44635e-12	0.00286564	0.00475657	0.602459	0.546868
rs337705	KCNN2	rs6859284	0.96	0.98	5	113757965	A	G	-0.0109556	0.00160999	-6.80477	1.01214e-11	0.00253911	0.00476044	0.533377	0.593773
rs337705	KCNN2	rs337683	0.95	0.98	5	113759435	A	G	0.01106	0.00161263	6.85833	6.96683e-12	-0.00185601	0.00475354	-0.390448	0.696206
rs337705	KCNN2	rs338623	0.96	-0.98	5	113764982	A	G	0.0111306	0.00161287	6.90112	5.1594e-12	-0.00165944	0.00475105	-0.349279	0.72688
rs3746471	KIAA1755	rs3746471	1	1	20	36841914	A	G	0.00866494	0.00157136	5.51429	3.5019e-08	0.0107083	0.00478841	2.2363	0.0253327
rs3746471	KIAA1755	rs6127466	0.99	1	20	36842883	A	G	-0.00861159	0.00157141	-5.48017	4.24924e-08	-0.0107083	0.00478841	-2.2363	0.0253327
rs3807989	CAV1	rs3807989	1	1	7	116186241	A	G	-0.0208531	0.00159222	-13.0969	3.43208e-39	-0.0152627	0.00478849	-3.18737	0.00143568
rs3807989	CAV1	rs11773845	0.99	1	7	116191301	A	C	0.0206262	0.00159234	12.9534	2.24852e-38	0.0151675	0.00479124	3.16567	0.0015473
rs3807989	CAV1	rs1997571	0.93	0.97	7	116198621	A	G	0.0203822	0.00159193	12.8035	1.56778e-37	0.0150751	0.00479081	3.14667	0.0016514
rs3807989	CAV1	rs1997572	0.93	0.97	7	116198828	A	G	-0.0191102	0.00159199	-12.004	3.38652e-33	-0.0150412	0.00479173	-3.13899	0.00169533
rs41292535	EPS15	rs56284497	0.92	0.96	1	51808467	T	C	0.0300171	0.00452609	6.63203	3.31099e-11	0.00387382	0.0178736	0.216734	0.828416
rs41292535	EPS15	rs6673415	0.92	0.96	1	51809479	A	G	-0.0300233	0.00453319	-6.62299	3.52005e-11	-0.00387382	0.0178736	-0.216734	0.828416
rs41292535	EPS15	rs57519873	0.92	0.96	1	51811185	T	C	0.0301618	0.00452609	6.66399	2.66497e-11	0.00387382	0.0178736	0.216734	0.828416
rs41292535	EPS15	rs56176004	0.92	0.96	1	51814797	T	C	0.030952	0.00454034	6.81712	9.28868e-12	0.00194815	0.017907	0.108793	0.913367
rs41292535	EPS15	rs72694121	0.92	0.96	1	51815091	T	C	0.0299907	0.00453319	6.61581	3.69526e-11	0.00194815	0.017907	0.108793	0.913367
rs41292535	EPS15	rs72694122	0.92	0.96	1	51815124	A	C	0.0300933	0.00453319	6.63844	3.17018e-11	0.00125346	0.017907	0.0699983	0.944195
rs41292535	EPS15	rs55915918	0.92	0.96	1	51815588	T	C	-0.0302044	0.00453319	-6.66294	2.68395e-11	-0.00125346	0.017907	-0.0699983	0.944195
rs41292535	EPS15	rs142608110	0.92	0.96	1	51816759	T	C	-0.0309357	0.00454034	-6.81352	9.52375e-12	-0.00125346	0.017907	-0.0699983	0.944195
rs41292535	EPS15	rs7538988	0.92	0.96	1	51817541	T	C	-0.0309452	0.00454034	-6.81562	9.38596e-12	-0.00125346	0.017907	-0.0699983	0.944195
rs41292535	EPS15	rs55643430	0.92	0.96	1	51817581	T	G	0.0308789	0.00453319	6.81173	9.64345e-12	0.00125346	0.017907	0.0699983	0.944195
rs41292535	EPS15	rs55880270	0.92	0.96	1	51818481	A	G	-0.0302343	0.00453319	-6.66953	2.56624e-11	-0.00125346	0.017907	-0.0699983	0.944195
rs41292535	EPS15	rs76782211	0.92	0.96	1	51820415	A	G	0.030918	0.00454034	6.80963	9.78494e-12	0.00125346	0.017907	0.0699983	0.944195
rs41292535	EPS15	rs72694128	1	1	1	51826210	T	C	0.0308786	0.00454034	6.80095	1.03934e-11	0.00125346	0.017907	0.0699983	0.944195
rs41292535	EPS15	rs72694130	1	1	1	51828128	A	G	-0.0301335	0.00453319	-6.64729	2.98531e-11	-0.00125346	0.017907	-0.0699983	0.944195
rs41292535	EPS15	rs55671617	1	1	1	51828324	A	C	-0.0300293	0.00453319	-6.62432	3.48852e-11	-0.00125346	0.017907	-0.0699983	0.944195
rs41292535	EPS15	rs6664884	1	1	1	51828498	T	G	0.030028	0.00456926	6.57173	4.97348e-11	0.00125346	0.017907	0.0699983	0.944195
rs41292535	EPS15	rs6656341	1	1	1	51828499	T	C	-0.029189	0.00456198	-6.39833	1.57089e-10	-0.00125346	0.017907	-0.0699983	0.944195
rs41292535	EPS15	rs6702800	1	1	1	51828925	A	G	-0.0303581	0.00454034	-6.68631	2.28862e-11	-0.00125346	0.017907	-0.0699983	0.944195
rs41292535	EPS15	rs72694131	1	1	1	51829281	T	G	-0.0307839	0.00453319	-6.79077	1.1154e-11	-0.00125346	0.017907	-0.0699983	0.944195
rs41292535	EPS15	rs77742485	1	1	1	51831570	T	C	-0.0301253	0.00453319	-6.64549	3.02201e-11	-0.00125346	0.017907	-0.0699983	0.944195
rs41292535	EPS15	rs72694138	1	1	1	51832943	A	G	0.0301375	0.00453319	6.64819	2.96712e-11	0.00125346	0.017907	0.0699983	0.944195
rs41292535	EPS15	rs56064204	1	1	1	51833554	A	G	0.0301635	0.00453319	6.65391	2.854e-11	0.00252987	0.0179405	0.141014	0.887858
rs41292535	EPS15	rs7522189	1	1	1	51834521	A	G	0.029926	0.00454034	6.59115	4.36443e-11	0.00252987	0.0179405	0.141014	0.887858
rs41292535	EPS15	rs72694142	1	1	1	51835307	T	G	0.0308487	0.00454034	6.79436	1.08796e-11	0.00252987	0.0179405	0.141014	0.887858
rs41292535	EPS15	rs113539819	1	1	1	51836510	T	C	0.0301663	0.00453319	6.65453	2.84216e-11	0.00252987	0.0179405	0.141014	0.887858
rs41292535	EPS15	rs72694143	1	1	1	51837697	A	C	-0.0301335	0.00453319	-6.64729	2.98531e-11	-0.00252987	0.0179405	-0.141014	0.887858
rs41292535	EPS15	rs7535155	1	1	1	51838677	A	G	0.0292093	0.00453319	6.44344	1.16798e-10	0.00252987	0.0179405	0.141014	0.887858
rs41292535	EPS15	rs72694144	1	1	1	51840447	A	G	0.0301294	0.00453319	6.64639	3.0036e-11	0.00252987	0.0179405	0.141014	0.887858
rs41292535	EPS15	rs139600178	1	1	1	51840953	A	G	0.0308568	0.00454034	6.79615	1.07448e-11	0.00252987	0.0179405	0.141014	0.887858
rs41292535	EPS15	rs6664504	1	1	1	51841328	T	C	-0.0308324	0.00454034	-6.79077	1.1154e-11	-0.00252987	0.0179405	-0.141014	0.887858
rs41292535	EPS15	rs112444602	1	1	1	51844060	A	G	0.0307624	0.00453319	6.78604	1.15253e-11	0.0047092	0.0178405	0.263961	0.79181
rs41292535	EPS15	rs1002721	1	1	1	51844346	T	C	0.0293596	0.00454034	6.46639	1.00371e-10	0.0047092	0.0178405	0.263961	0.79181
rs41292535	EPS15	rs1002720	1	1	1	51844358	A	C	-0.0293235	0.00454034	-6.45844	1.05791e-10	-0.0047092	0.0178405	-0.263961	0.79181
rs41292535	EPS15	rs72694150	1	1	1	51845562	T	C	0.0307428	0.00453319	6.7817	1.18769e-11	0.0047092	0.0178405	0.263961	0.79181
rs41292535	EPS15	rs72694151	1	1	1	51846983	A	G	-0.0300224	0.00453319	-6.62279	3.52477e-11	-0.0047092	0.0178405	-0.263961	0.79181
rs41292535	EPS15	rs111550988	1	1	1	51847213	T	C	-0.0301266	0.00453319	-6.64578	3.01609e-11	-0.0047092	0.0178405	-0.263961	0.79181
rs41292535	EPS15	rs72694153	1	1	1	51847351	T	C	-0.0307889	0.00454034	-6.78118	1.19196e-11	-0.0047092	0.0178405	-0.263961	0.79181
rs41292535	EPS15	rs56120161	1	1	1	51848151	T	C	-0.0298821	0.00454034	-6.58147	4.65827e-11	-0.0047092	0.0178405	-0.263961	0.79181
rs41292535	EPS15	rs72694159	1	1	1	51848949	T	C	-0.0301266	0.00453319	-6.64578	3.01609e-11	-0.0047092	0.0178405	-0.263961	0.79181
rs41292535	EPS15	rs72694161	1	1	1	51850525	A	G	0.0308015	0.00453319	6.79466	1.0857e-11	0.00423677	0.0178076	0.237919	0.811944
rs41292535	EPS15	rs6694227	1	1	1	51850801	T	C	0.0301185	0.00453319	6.64398	3.05316e-11	0.0047092	0.0178405	0.263961	0.79181
rs41292535	EPS15	rs72694164	1	1	1	51851417	T	C	-0.0300042	0.00451197	-6.6499	2.93286e-11	-0.0047092	0.0178405	-0.263961	0.79181
rs41292535	EPS15	rs72694166	1	1	1	51851785	T	C	0.0307526	0.00453319	6.78388	1.16993e-11	0.0047092	0.0178405	0.263961	0.79181
rs41292535	EPS15	rs72694167	1	1	1	51852096	T	C	-0.0300325	0.00453319	-6.62502	3.47194e-11	-0.0047092	0.0178405	-0.263961	0.79181
rs41292535	EPS15	rs72694171	1	1	1	51857917	T	C	-0.0301592	0.00453319	-6.65298	2.87218e-11	-0.0047092	0.0178405	-0.263961	0.79181
rs41292535	EPS15	rs72694173	1	1	1	51858450	T	C	0.0300461	0.00452609	6.63843	3.17031e-11	0.0047092	0.0178405	0.263961	0.79181
rs41292535	EPS15	rs114032030	1	1	1	51860679	T	C	0.0300994	0.00453319	6.63977	3.14164e-11	0.00452939	0.0178736	0.253412	0.79995
rs41292535	EPS15	rs72694177	1	1	1	51860790	T	C	-0.0301116	0.00453319	-6.64247	3.08463e-11	-0.00452939	0.0178736	-0.253412	0.79995
rs41292535	EPS15	rs72694183	1	1	1	51865403	T	C	0.0304337	0.00452609	6.72407	1.76719e-11	0.00452939	0.0178736	0.253412	0.79995
rs41292535	EPS15	rs74898383	1	1	1	51869004	T	C	-0.0307742	0.00453319	-6.78864	1.13197e-11	-0.00452939	0.0178736	-0.253412	0.79995
rs41292535	EPS15	rs140074095	1	1	1	51869828	A	C	0.030762	0.00453319	6.78594	1.15334e-11	0.00452939	0.0178736	0.253412	0.79995
rs41292535	EPS15	rs149891466	1	1	1	51869846	A	G	0.030781	0.00453319	6.79013	1.1203e-11	0.00452939	0.0178736	0.253412	0.79995
rs41292535	EPS15	rs72694189	1	1	1	51870525	A	G	-0.0301319	0.00453319	-6.64694	2.99245e-11	-0.00452939	0.0178736	-0.253412	0.79995
rs41292535	EPS15	rs72694190	1	1	1	51870729	A	C	-0.0301441	0.00453319	-6.64964	2.93801e-11	-0.00452939	0.0178736	-0.253412	0.79995
rs41292535	EPS15	rs72694192	1	1	1	51873381	T	C	0.0301482	0.00453319	6.65055	2.92008e-11	0.00452939	0.0178736	0.253412	0.79995
rs41292535	EPS15	rs72694193	1	1	1	51873395	T	G	0.030147	0.00453319	6.65028	2.92534e-11	0.00452939	0.0178736	0.253412	0.79995
rs41292535	EPS15	rs143637015	1	1	1	51874860	T	C	-0.0307597	0.00453319	-6.78543	1.15739e-11	-0.00452939	0.0178736	-0.253412	0.79995
rs41292535	EPS15	rs139036273	1	1	1	51875805	A	G	0.03078	0.00453319	6.78991	1.12204e-11	0.00452939	0.0178736	0.253412	0.79995
rs41292535	EPS15	rs59715648	1	1	1	51876499	T	C	-0.0301646	0.00453319	-6.65415	2.84942e-11	-0.00452939	0.0178736	-0.253412	0.79995
rs41292535	EPS15	rs60782272	1	1	1	51876749	T	C	0.0301564	0.00453319	6.65235	2.88454e-11	0.00452939	0.0178736	0.253412	0.79995
rs41292535	EPS15	rs72694198	1	1	1	51876782	T	C	-0.0307484	0.00453319	-6.78295	1.17746e-11	-0.00452939	0.0178736	-0.253412	0.79995
rs41292535	EPS15	rs55972866	1	1	1	51877590	T	C	-0.0301605	0.00453319	-6.65325	2.86693e-11	-0.00452939	0.0178736	-0.253412	0.79995
rs41292535	EPS15	rs7526469	1	1	1	51878785	T	C	-0.0307824	0.00453319	-6.79044	1.11794e-11	-0.00452939	0.0178736	-0.253412	0.79995
rs41292535	EPS15	rs72694200	1	1	1	51878994	A	G	0.0301646	0.00453319	6.65415	2.84942e-11	0.00452939	0.0178736	0.253412	0.79995
rs41292535	EPS15	rs77910451	1	1	1	51879033	A	G	-0.0307824	0.00453319	-6.79044	1.11794e-11	-0.00452939	0.0178736	-0.253412	0.79995
rs41292535	EPS15	rs111876348	1	1	1	51879565	A	C	0.0301646	0.00453319	6.65415	2.84942e-11	0.00452939	0.0178736	0.253412	0.79995
rs41292535	EPS15	rs111307188	0.92	1	1	51881357	A	G	-0.0302856	0.00454751	-6.65981	2.74177e-11	-0.0047092	0.0178405	-0.263961	0.79181
rs41292535	EPS15	rs72696103	1	1	1	51887120	A	G	-0.0301809	0.00453319	-6.65775	2.78043e-11	-0.0047092	0.0178405	-0.263961	0.79181
rs41292535	EPS15	rs72696107	1	1	1	51889202	A	C	0.0301918	0.00453319	6.66016	2.73524e-11	0.0047092	0.0178405	0.263961	0.79181
rs41292535	EPS15	rs72696108	1	1	1	51889585	A	G	-0.0308272	0.00453319	-6.80032	1.04388e-11	-0.0047092	0.0178405	-0.263961	0.79181
rs41292535	EPS15	rs72696110	1	1	1	51889891	T	C	-0.0301946	0.00453319	-6.66079	2.72364e-11	-0.0047092	0.0178405	-0.263961	0.79181
rs41292535	EPS15	rs58867548	1	1	1	51890625	A	C	0.0302081	0.00453319	6.66377	2.66896e-11	0.0047092	0.0178405	0.263961	0.79181
rs41292535	EPS15	rs72696112	1	1	1	51890793	A	C	-0.0308124	0.00453319	-6.79705	1.06782e-11	-0.0047092	0.0178405	-0.263961	0.79181
rs41292535	EPS15	rs7553078	1	1	1	51897733	T	C	-0.0300502	0.00454034	-6.61849	3.6288e-11	-0.00290679	0.0178076	-0.163233	0.870335
rs41292535	EPS15	rs6588409	1	1	1	51901022	T	C	0.0308001	0.00453319	6.79435	1.08798e-11	0.00290679	0.0178076	0.163233	0.870335
rs41292535	EPS15	rs72696122	1	1	1	51902791	T	G	0.03023	0.00453319	6.6686	2.58263e-11	0.00290679	0.0178076	0.163233	0.870335
rs41292535	EPS15	rs56251532	1	1	1	51903430	T	C	0.0302463	0.00453319	6.67219	2.52007e-11	0.00290679	0.0178076	0.163233	0.870335
rs41292535	EPS15	rs72696126	1	1	1	51905540	A	G	0.0302517	0.00453319	6.67338	2.4997e-11	0.00290679	0.0178076	0.163233	0.870335
rs41292535	EPS15	rs72696128	1	1	1	51907312	A	C	-0.0308816	0.00453319	-6.81232	9.60359e-12	-0.00290679	0.0178076	-0.163233	0.870335
rs41292535	EPS15	rs72696129	1	1	1	51908076	T	C	-0.0302517	0.00453319	-6.67338	2.4997e-11	-0.00290679	0.0178076	-0.163233	0.870335
rs41292535	EPS15	rs55654180	1	1	1	51911785	A	G	0.030328	0.00453319	6.69021	2.22851e-11	0.00290679	0.0178076	0.163233	0.870335
rs41292535	EPS15	rs187495104	0.96	1	1	51912157	T	C	-0.0301748	0.00451901	-6.67729	2.43398e-11	-0.00290679	0.0178076	-0.163233	0.870335
rs41292535	EPS15	rs7526429	1	1	1	51915027	A	G	-0.02939	0.00453319	-6.48329	8.97434e-11	-0.00290679	0.0178076	-0.163233	0.870335
rs41292535	EPS15	rs78108947	1	1	1	51915697	T	C	-0.030373	0.00454034	-6.68959	2.23802e-11	-0.00290679	0.0178076	-0.163233	0.870335
rs41292535	EPS15	rs72696134	1	1	1	51915699	A	C	0.0309682	0.00454034	6.82069	9.06025e-12	0.00290679	0.0178076	0.163233	0.870335
rs41292535	EPS15	rs72696135	1	1	1	51916365	A	G	0.0302736	0.00453319	6.6782	2.4189e-11	0.00290679	0.0178076	0.163233	0.870335
rs41292535	EPS15	rs56255751	1	1	1	51916782	A	G	-0.0309291	0.00453319	-6.8228	8.92822e-12	-0.00290679	0.0178076	-0.163233	0.870335
rs41292535	EPS15	rs72696137	0.84	0.96	1	51917244	T	G	0.0301988	0.00454751	6.64072	3.12152e-11	0.00290679	0.0178076	0.163233	0.870335
rs41292535	EPS15	rs72696138	1	1	1	51917538	A	G	0.0307323	0.00453319	6.77939	1.20686e-11	0.00290679	0.0178076	0.163233	0.870335
rs41292535	EPS15	rs7549556	1	1	1	51919252	A	G	0.0294672	0.00454034	6.4901	8.578e-11	0.00290679	0.0178076	0.163233	0.870335
rs41292535	EPS15	rs7530091	1	1	1	51919263	T	C	0.0294672	0.00454034	6.4901	8.578e-11	0.00290679	0.0178076	0.163233	0.870335
rs41292535	EPS15	rs72696145	1	1	1	51919816	T	C	0.0302777	0.00453319	6.6791	2.4041e-11	0.00290679	0.0178076	0.163233	0.870335
rs41292535	EPS15	rs111625476	1	1	1	51921203	A	G	0.0300116	0.00451901	6.64118	3.11172e-11	0.00290679	0.0178076	0.163233	0.870335
rs41292535	EPS15	rs72696148	1	1	1	51921439	T	C	0.0300361	0.00454034	6.6154	3.70548e-11	0.00290679	0.0178076	0.163233	0.870335
rs41292535	EPS15	rs72696149	1	1	1	51922078	A	G	0.0303117	0.00453319	6.68661	2.28406e-11	0.00290679	0.0178076	0.163233	0.870335
rs41292535	EPS15	rs183345174	0.96	1	1	51922774	A	G	-0.0301929	0.00451197	-6.69172	2.20566e-11	-0.00290679	0.0178076	-0.163233	0.870335
rs41292535	EPS15	rs72696151	1	1	1	51923360	T	C	-0.0294601	0.00454034	-6.48854	8.66733e-11	-0.00290679	0.0178076	-0.163233	0.870335
rs41292535	EPS15	rs56167325	0.92	1	1	51924159	A	G	0.0303624	0.00454751	6.67669	2.44396e-11	0.00290679	0.0178076	0.163233	0.870335
rs41292535	EPS15	rs56261634	1	1	1	51924519	A	G	0.0309223	0.00453319	6.8213	9.0218e-12	0.00290679	0.0178076	0.163233	0.870335
rs41292535	EPS15	rs150449315	1	1	1	51925019	A	G	0.0302148	0.00453319	6.66524	2.64237e-11	0.00290679	0.0178076	0.163233	0.870335
rs41292535	EPS15	rs72696161	1	1	1	51927117	T	C	-0.0301557	0.00451901	-6.67307	2.50515e-11	-0.00290679	0.0178076	-0.163233	0.870335
rs41292535	EPS15	rs113436173	1	1	1	51927967	A	G	-0.0302573	0.00452609	-6.6851	2.3077e-11	-0.00290679	0.0178076	-0.163233	0.870335
rs41292535	EPS15	rs150288978	1	1	1	51929985	T	C	0.0309087	0.00453319	6.81831	9.21186e-12	0.00290679	0.0178076	0.163233	0.870335
rs41292535	EPS15	rs7512458	1	1	1	51930232	A	C	-0.0294486	0.00453319	-6.49622	8.23627e-11	-0.00290679	0.0178076	-0.163233	0.870335
rs41292535	EPS15	rs56326822	1	1	1	51931089	T	C	0.0302805	0.00452609	6.69021	2.22851e-11	0.00290679	0.0178076	0.163233	0.870335
rs41292535	EPS15	rs72679103	1	1	1	51933247	T	C	0.0303144	0.00453319	6.6872	2.27483e-11	0.00290679	0.0178076	0.163233	0.870335
rs41292535	EPS15	rs7553017	1	1	1	51933918	A	C	-0.0294376	0.00453319	-6.49379	8.37059e-11	-0.00290679	0.0178076	-0.163233	0.870335
rs41292535	EPS15	rs72679106	1	1	1	51935344	A	C	-0.0309017	0.00454034	-6.80603	1.00327e-11	-0.00290679	0.0178076	-0.163233	0.870335
rs41292535	EPS15	rs41292535	1	1	1	51938639	A	G	0.0342804	0.00490344	6.9911	2.7274e-12	0.00290679	0.0178076	0.163233	0.870335
rs41292535	EPS15	rs55672422	1	1	1	51942474	A	G	-0.0302724	0.00452609	-6.68843	2.25575e-11	-0.00290679	0.0178076	-0.163233	0.870335
rs41292535	EPS15	rs72679112	1	1	1	51945365	A	G	0.0308387	0.00452609	6.81355	9.52211e-12	0.00290679	0.0178076	0.163233	0.870335
rs41292535	EPS15	rs6665465	1	1	1	51946276	T	C	0.0308994	0.00453319	6.81625	9.34447e-12	0.00290679	0.0178076	0.163233	0.870335
rs41292535	EPS15	rs72679113	1	1	1	51946549	T	C	-0.0308953	0.00453319	-6.81535	9.40332e-12	-0.00290679	0.0178076	-0.163233	0.870335
rs41292535	EPS15	rs72679114	1	1	1	51948107	A	C	-0.0309524	0.00453319	-6.82794	8.61419e-12	-0.00290679	0.0178076	-0.163233	0.870335
rs41292535	EPS15	rs72691868	1	1	1	51949190	A	G	0.0301478	0.00453319	6.65046	2.92173e-11	0.00290679	0.0178076	0.163233	0.870335
rs41292535	EPS15	rs113039001	1	1	1	51949307	A	G	0.0302262	0.00451901	6.68868	2.252e-11	0.00290679	0.0178076	0.163233	0.870335
rs41292535	EPS15	rs55868733	1	1	1	51949550	T	C	-0.0303129	0.00452609	-6.69738	2.12185e-11	-0.00290679	0.0178076	-0.163233	0.870335
rs41292535	EPS15	rs55667545	1	1	1	51949832	A	G	0.0302656	0.00452609	6.68693	2.27902e-11	0.00290679	0.0178076	0.163233	0.870335
rs41292535	EPS15	rs72691871	1	1	1	51950251	A	G	0.0302983	0.00452609	6.69416	2.16913e-11	0.00290679	0.0178076	0.163233	0.870335
rs41292535	EPS15	rs72691874	1	1	1	51950703	A	C	0.0302629	0.00452609	6.68633	2.28835e-11	0.00290679	0.0178076	0.163233	0.870335
rs41292535	EPS15	rs78715030	1	1	1	51952783	T	C	-0.0307769	0.00453319	-6.78923	1.12731e-11	-0.00290679	0.0178076	-0.163233	0.870335
rs41292535	EPS15	rs72691881	0.88	0.96	1	51954664	A	G	0.0293735	0.00446365	6.58059	4.68586e-11	0.00290679	0.0178076	0.163233	0.870335
rs41292535	EPS15	rs113544672	1	1	1	51955020	A	G	0.0299175	0.00451901	6.62037	3.58298e-11	0.00290679	0.0178076	0.163233	0.870335
rs41292535	EPS15	rs60698990	1	1	1	51955827	A	G	0.0302997	0.00452609	6.69447	2.1646e-11	0.000874346	0.0177749	0.0491899	0.960768
rs41292535	EPS15	rs79339614	1	1	1	51956304	A	C	-0.030943	0.00453319	-6.82587	8.73966e-12	-0.000874346	0.0177749	-0.0491899	0.960768
rs41292535	EPS15	rs56360606	1	1	1	51957136	T	C	-0.030145	0.00452609	-6.66029	2.73297e-11	-0.000874346	0.0177749	-0.0491899	0.960768
rs41292535	EPS15	rs55691002	1	1	1	51957320	T	C	-0.0302793	0.00452609	-6.68995	2.23252e-11	-0.000874346	0.0177749	-0.0491899	0.960768
rs41292535	EPS15	rs112576034	1	1	1	51958809	A	G	0.0302643	0.00452609	6.68664	2.28358e-11	0.000874346	0.0177749	0.0491899	0.960768
rs41292535	EPS15	rs111280073	1	1	1	51959476	A	G	0.030202	0.00451901	6.68333	2.33578e-11	0.000874346	0.0177749	0.0491899	0.960768
rs41292535	EPS15	rs6685946	1	1	1	51963530	T	C	-0.0294331	0.00453319	-6.49279	8.42597e-11	-0.000874346	0.0177749	-0.0491899	0.960768
rs41292535	EPS15	rs72691891	1	1	1	51965500	A	G	-0.0308538	0.00452609	-6.81689	9.30347e-12	-0.000132703	0.0178077	-0.007452	0.994054
rs41292535	EPS15	rs59302433	1	1	1	51966611	A	G	0.0302316	0.00452609	6.67942	2.39893e-11	0.000132703	0.0178077	0.007452	0.994054
rs41292535	EPS15	rs112167117	1	1	1	51966943	A	G	0.0302316	0.00452609	6.67942	2.39893e-11	0.000132703	0.0178077	0.007452	0.994054
rs41292535	EPS15	rs72691894	1	1	1	51967137	T	G	0.0301962	0.00452609	6.67159	2.53049e-11	0.000132703	0.0178077	0.007452	0.994054
rs41292535	EPS15	rs113518234	1	1	1	51967299	T	C	-0.0301794	0.00453319	-6.65743	2.78665e-11	-0.000132703	0.0178077	-0.007452	0.994054
rs41292535	EPS15	rs72674557	1	1	1	51969336	A	C	-0.030233	0.00452609	-6.67972	2.39393e-11	-0.000132703	0.0178077	-0.007452	0.994054
rs41292535	EPS15	rs6657654	1	1	1	51969417	T	C	-0.0308403	0.00452609	-6.81391	9.49821e-12	-0.000132703	0.0178077	-0.007452	0.994054
rs41292535	EPS15	rs72674558	1	1	1	51970450	A	C	0.03013	0.00451901	6.66737	2.6042e-11	0.000132703	0.0178077	0.007452	0.994054
rs41292535	EPS15	rs72674559	1	1	1	51970511	A	C	-0.0301095	0.00451901	-6.66286	2.68558e-11	-0.000132703	0.0178077	-0.007452	0.994054
rs41292535	EPS15	rs61007089	1	1	1	51971600	T	C	0.0300638	0.00453319	6.63193	3.31322e-11	0.000132703	0.0178077	0.007452	0.994054
rs41292535	EPS15	rs60375184	1	1	1	51974344	T	C	-0.0301531	0.00451901	-6.67249	2.51495e-11	-0.000132703	0.0178077	-0.007452	0.994054
rs41292535	EPS15	rs72674566	1	1	1	51975948	T	C	0.0302235	0.00452609	6.67762	2.42848e-11	0.000132703	0.0178077	0.007452	0.994054
rs41292535	EPS15	rs55831531	1	1	1	51976520	A	G	0.0302003	0.00452609	6.67251	2.51473e-11	0.000132703	0.0178077	0.007452	0.994054
rs41292535	EPS15	rs7514142	1	1	1	51979294	A	C	0.0302467	0.00452609	6.68275	2.34493e-11	0.000132703	0.0178077	0.007452	0.994054
rs41292535	EPS15	rs7526085	1	1	1	51979625	A	G	-0.0301894	0.00452609	-6.6701	2.55631e-11	-0.000132703	0.0178077	-0.007452	0.994054
rs41292535	EPS15	rs72674575	1	1	1	51980230	T	C	-0.0301273	0.00451901	-6.66679	2.6146e-11	-0.000132703	0.0178077	-0.007452	0.994054
rs41292535	EPS15	rs72674578	1	1	1	51981761	T	C	0.0300723	0.00452609	6.64422	3.04833e-11	0.000132703	0.0178077	0.007452	0.994054
rs41292535	EPS15	rs12039831	1	1	1	51983466	T	C	-0.0299722	0.00445688	-6.72492	1.7569e-11	-0.00485977	0.0170139	-0.285635	0.775157
rs41292535	EPS15	rs78094029	1	1	1	51987313	A	G	0.0307527	0.00452609	6.79454	1.08659e-11	0.000132703	0.0178077	0.007452	0.994054
rs41292535	EPS15	rs72674582	0.89	1	1	51988100	A	G	0.0299868	0.00448416	6.68728	2.2736e-11	0.000132703	0.0178077	0.007452	0.994054
rs41292535	EPS15	rs56084508	1	1	1	51989293	A	G	0.0301435	0.00452609	6.65995	2.73922e-11	0.000132703	0.0178077	0.007452	0.994054
rs41292535	EPS15	rs56157924	0.96	1	1	51989746	T	C	0.0304083	0.00446365	6.81243	9.59606e-12	-0.000836389	0.0172462	-0.048497	0.96132
rs41292535	EPS15	rs72674586	1	1	1	51990321	T	G	-0.0307433	0.00452609	-6.79247	1.10229e-11	-0.000132703	0.0178077	-0.007452	0.994054
rs41292535	EPS15	rs72674590	1	1	1	51991008	T	C	-0.0307351	0.00452609	-6.79066	1.11619e-11	-0.000132703	0.0178077	-0.007452	0.994054
rs41292535	EPS15	rs7533508	1	1	1	51992305	A	C	-0.0291263	0.00452609	-6.43521	1.23299e-10	-0.000132703	0.0178077	-0.007452	0.994054
rs41292535	EPS15	rs12027854	1	1	1	51994888	A	C	0.0303817	0.00445688	6.8168	9.30889e-12	0.00485977	0.0170139	0.285635	0.775157
rs41292535	EPS15	rs12045600	1	1	1	51994894	T	G	-0.0303858	0.00445688	-6.81772	9.24939e-12	-0.00485977	0.0170139	-0.285635	0.775157
rs41292535	EPS15	rs7543230	1	1	1	51995495	A	C	-0.0290201	0.00445014	-6.52116	6.97652e-11	-0.00414107	0.0166305	-0.249005	0.803357
rs41292535	EPS15	rs12026316	1	1	1	51998263	T	C	0.0304357	0.00445688	6.82892	8.55533e-12	0.00485977	0.0170139	0.285635	0.775157
rs41292535	EPS15	rs56280508	1	1	1	52000331	T	C	0.0296406	0.00444343	6.67066	2.54663e-11	0.00758783	0.0170422	0.445238	0.656149
rs41292535	EPS15	rs72674597	1	1	1	52000390	A	G	0.0297346	0.00445014	6.68173	2.36134e-11	0.00758783	0.0170422	0.445238	0.656149
rs41292535	EPS15	rs72661386	1	1	1	52002010	A	G	0.0305395	0.00445688	6.85221	7.27169e-12	0.00758783	0.0170422	0.445238	0.656149
rs41292535	EPS15	rs12022046	1	1	1	52004497	T	C	-0.0297782	0.00445014	-6.69151	2.20873e-11	-0.00758783	0.0170422	-0.445238	0.656149
rs41292535	EPS15	rs72661388	1	1	1	52004550	T	C	-0.0298401	0.00445014	-6.70542	2.00828e-11	-0.00758783	0.0170422	-0.445238	0.656149
rs41292535	EPS15	rs12562916	0.89	1	1	52010097	A	G	-0.0293447	0.00439089	-6.68309	2.3395e-11	-0.0183767	0.014836	-1.23866	0.215474
rs41292535	EPS15	rs148643004	0.89	1	1	52010557	T	C	0.0291217	0.00439089	6.6323	3.30498e-11	0.0182274	0.0148544	1.22707	0.219796
rs4385527	AOPEP	rs7851726	0.82	-0.91	9	97503985	T	C	0.0162755	0.00159539	10.2016	1.9505e-24	0.000239306	0.00478948	0.0499649	0.96015
rs4385527	AOPEP	rs7866848	0.81	-0.92	9	97505608	A	G	-0.0155375	0.001587	-9.79047	1.23714e-22	0.000121876	0.00475666	0.0256222	0.979559
rs4385527	AOPEP	rs446540	0.86	-0.93	9	97509199	A	G	0.015857	0.00159532	9.93967	2.79758e-23	0.000316129	0.00479041	0.0659921	0.947384
rs4385527	AOPEP	rs183066	0.87	-0.94	9	97517432	T	C	-0.0158333	0.00159507	-9.92637	3.1969e-23	-0.000151504	0.00478764	-0.0316448	0.974755
rs4385527	AOPEP	rs368138	0.86	-0.93	9	97523583	A	G	0.0158937	0.00159445	9.9681	2.10206e-23	0.000133178	0.00478809	0.0278144	0.97781
rs4385527	AOPEP	rs28540393	0.85	-0.92	9	97527520	T	C	0.0155495	0.00159348	9.75824	1.70082e-22	0.000151504	0.00478764	0.0316448	0.974755
rs4385527	AOPEP	rs2584806	0.87	-0.94	9	97529278	A	C	-0.0158337	0.00159526	-9.92544	3.22688e-23	-0.000459416	0.0047865	-0.0959816	0.923535
rs4385527	AOPEP	rs7019720	0.8	-0.92	9	97539488	A	G	0.01525	0.00158648	9.61248	7.08246e-22	-0.00025808	0.00475226	-0.0543068	0.956691
rs4385527	AOPEP	rs356141	0.8	-0.92	9	97547297	A	C	0.0152446	0.00158721	9.60469	7.63904e-22	-0.000338424	0.00475141	-0.071226	0.943218
rs4385527	AOPEP	rs356131	0.8	-0.92	9	97567327	A	G	0.0152389	0.00158752	9.59918	8.05804e-22	-0.000655802	0.00475472	-0.137927	0.890298
rs4385527	AOPEP	rs4744378	0.85	0.92	9	97579146	A	G	0.015824	0.00159577	9.91623	3.53881e-23	-0.000268465	0.00478728	-0.0560788	0.955279
rs4385527	AOPEP	rs35487382	0.84	0.93	9	97585788	A	G	-0.0152926	0.00158721	-9.63492	5.69358e-22	0.000416207	0.00475433	0.0875427	0.93024
rs4385527	AOPEP	rs10821401	0.89	0.96	9	97592688	A	G	0.0158857	0.00159564	9.95567	2.38209e-23	-0.00029592	0.0047909	-0.0617671	0.950748
rs4385527	AOPEP	rs10993365	0.93	0.98	9	97600392	A	G	0.0157955	0.00159532	9.90113	4.11612e-23	-0.00029592	0.0047909	-0.0617671	0.950748
rs4385527	AOPEP	rs10993377	0.96	0.99	9	97630827	T	C	0.0155437	0.00159402	9.7512	1.82302e-22	-0.000733221	0.00478388	-0.153269	0.878186
rs4385527	AOPEP	rs4385527	1	1	9	97648587	A	G	0.016493	0.0015952	10.3391	4.68843e-25	-0.000381682	0.00478619	-0.0797465	0.936439
rs4385527	AOPEP	rs11787821	0.95	0.98	9	97660961	T	C	0.0159969	0.00159421	10.0344	1.07623e-23	-0.000528142	0.00478573	-0.110358	0.912126
rs4385527	AOPEP	rs2183958	0.89	0.97	9	97669673	A	G	-0.0149318	0.00158561	-9.41706	4.63881e-21	0.000617943	0.00474022	0.130362	0.89628
rs4385527	AOPEP	rs12235316	0.89	0.96	9	97677556	A	G	-0.0156234	0.00158643	-9.84818	6.97941e-23	0.0012457	0.00473902	0.26286	0.792657
rs4385527	AOPEP	rs10993394	0.89	0.96	9	97678911	A	G	0.0158736	0.00158779	9.99729	1.56627e-23	-0.00107521	0.00474609	-0.226546	0.820776
rs4385527	AOPEP	rs10993397	0.89	0.96	9	97679771	T	C	0.0154031	0.00158653	9.70866	2.76943e-22	-0.00125342	0.0047406	-0.264401	0.791471
rs4385527	AOPEP	rs4744411	0.88	0.96	9	97689045	A	G	0.0157882	0.001588	9.94216	2.72839e-23	-0.00117643	0.00474608	-0.247874	0.804231
rs4385527	AOPEP	rs1123534	0.88	0.95	9	97709725	T	C	-0.0154093	0.00158511	-9.72126	2.44736e-22	0.00117861	0.00474263	0.248514	0.803737
rs4385527	AOPEP	rs10821415	0.87	0.94	9	97713459	A	C	0.0159746	0.0015879	10.0603	8.27811e-24	-0.00112581	0.00474566	-0.237229	0.812479
rs4385527	AOPEP	rs7864171	0.86	0.93	9	97723266	A	G	0.0157623	0.00158763	9.9282	3.13881e-23	-0.000686654	0.00474705	-0.144649	0.884988
rs4385527	AOPEP	rs7865239	0.89	0.94	9	97723449	T	C	0.0155571	0.00158882	9.79163	1.22307e-22	-0.000462829	0.00474722	-0.0974947	0.922334
rs4385527	AOPEP	rs10993418	0.9	0.96	9	97732256	A	G	0.0156113	0.00159433	9.79176	1.22148e-22	2.55924e-05	0.00476364	0.00537245	0.995713
rs55754224	CAMK2D	rs17620390	0.92	0.97	4	114384328	A	C	-0.011055	0.00176896	-6.24947	4.11861e-10	-0.000376512	0.00517413	-0.0727682	0.941991
rs55754224	CAMK2D	rs35430511	0.94	0.97	4	114387138	T	C	-0.0113121	0.00177683	-6.36646	1.93438e-10	-0.00052222	0.00518689	-0.100681	0.919804
rs55754224	CAMK2D	rs2285703	0.94	0.97	4	114388820	A	G	-0.0112868	0.00177554	-6.35681	2.05982e-10	-0.000927018	0.00518546	-0.178773	0.858116
rs55754224	CAMK2D	rs35317913	0.95	0.98	4	114398814	A	G	-0.0113211	0.00177769	-6.36845	1.9095e-10	-0.000424821	0.0051937	-0.0817954	0.934809
rs55754224	CAMK2D	rs35370464	0.95	0.98	4	114401370	T	C	0.0113591	0.00177769	6.38978	1.66126e-10	0.000540015	0.00518571	0.104135	0.917062
rs55754224	CAMK2D	rs13102179	0.95	0.98	4	114407519	A	G	0.0111879	0.00177899	6.28887	3.19794e-10	9.58819e-05	0.00519754	0.0184476	0.985282
rs55754224	CAMK2D	rs17530747	0.95	0.98	4	114408111	T	C	0.0113324	0.00178582	6.34575	2.21339e-10	0.00153301	0.00524043	0.292535	0.769878
rs55754224	CAMK2D	rs35165228	0.95	0.98	4	114408680	T	C	-0.0112507	0.00178515	-6.30239	2.93087e-10	-0.00146571	0.00524085	-0.27967	0.779731
rs55754224	CAMK2D	rs17446418	0.98	0.99	4	114418006	T	G	-0.0114086	0.00178493	-6.39163	1.64128e-10	-0.00219957	0.00523638	-0.420055	0.674445
rs55754224	CAMK2D	rs17446453	0.97	0.99	4	114421712	T	C	0.0115466	0.00178074	6.48415	8.92363e-11	0.00195103	0.00522823	0.373172	0.70902
rs55754224	CAMK2D	rs4834347	0.98	1	4	114425934	A	C	0.0112874	0.00179168	6.29988	2.97873e-10	0.00195488	0.00525129	0.372267	0.709695
rs55754224	CAMK2D	rs55754224	1	1	4	114428714	T	C	0.0117168	0.0017825	6.57324	4.92307e-11	0.00261517	0.00519195	0.503697	0.614474
rs55754224	CAMK2D	rs11098193	0.99	1	4	114429407	T	C	0.0114619	0.00178783	6.41104	1.44531e-10	0.00138283	0.00524912	0.26344	0.79221
rs55754224	CAMK2D	rs11946291	0.92	0.97	4	114439476	T	C	-0.0110453	0.00178272	-6.19574	5.80115e-10	-0.00103373	0.00521207	-0.198334	0.842784
rs55754224	CAMK2D	rs7700110	0.91	0.97	4	114439894	A	G	0.0111802	0.00178471	6.26446	3.7412e-10	0.000809348	0.00522741	0.154828	0.876957
rs55754224	CAMK2D	rs56087422	0.89	0.97	4	114444394	A	G	-0.0113053	0.00177943	-6.35332	2.1071e-10	-0.00125786	0.00520917	-0.24147	0.80919
rs55754224	CAMK2D	rs6533694	0.89	0.95	4	114444761	T	G	-0.0110774	0.00178873	-6.19287	5.90791e-10	-0.00115338	0.00522776	-0.220626	0.825383
rs55754224	CAMK2D	rs6829664	0.9	0.97	4	114448656	A	G	-0.0115564	0.00178382	-6.47845	9.2671e-11	-0.00127144	0.00523147	-0.243037	0.807977
rs55754224	CAMK2D	rs11938486	0.9	0.97	4	114449719	A	C	-0.0114267	0.00178206	-6.41207	1.4356e-10	-0.00148055	0.00521414	-0.283949	0.77645
rs55985730	CALU	rs55985730	1	1	7	128417044	T	G	-0.0181934	0.00328519	-5.53801	3.0593e-08	-0.00364667	0.012807	-0.28474	0.775843
rs56181519	WIPF1	rs35215597	0.94	0.98	2	175543782	A	G	0.0128488	0.00175868	7.30592	2.75366e-13	0.0109661	0.00529514	2.07097	0.0383607
rs56181519	WIPF1	rs56181519	1	1	2	175555714	T	C	-0.0129397	0.0017605	-7.34999	1.98228e-13	-0.0114576	0.00530454	-2.15996	0.0307762
rs56181519	WIPF1	rs2358891	0.83	0.95	2	175558804	A	G	-0.0111534	0.00179054	-6.22904	4.69308e-10	-0.0107485	0.00536545	-2.00328	0.0451464
rs635634	ABO	rs507666	0.99	1	9	136149399	A	G	0.0105854	0.00193626	5.46691	4.57936e-08	0.00964493	0.00570712	1.68998	0.0910315
rs635634	ABO	rs532436	0.99	1	9	136149830	A	G	0.0109174	0.00197761	5.5205	3.38038e-08	0.00973956	0.00570671	1.70669	0.0878807
rs635634	ABO	rs635634	1	1	9	136155000	T	C	0.0113343	0.00197992	5.7246	1.03679e-08	0.00924817	0.00571149	1.61922	0.105399
rs6598541	IGF1R	rs6598541	1	1	15	99271135	A	G	0.00946641	0.00162907	5.81092	6.21317e-09	0.00867987	0.00495127	1.75306	0.0795916
rs6598541	IGF1R	rs7166287	0.99	1	15	99273075	T	C	-0.0091048	0.00162782	-5.59324	2.22871e-08	-0.00883658	0.00495352	-1.7839	0.0744398
rs6598541	IGF1R	rs4966019	0.96	0.99	15	99274326	T	C	-0.00915131	0.00162407	-5.63481	1.7525e-08	-0.0093273	0.00493752	-1.88907	0.0588831
rs6598541	IGF1R	rs2871974	0.95	0.98	15	99284074	T	C	-0.00896186	0.00162288	-5.52221	3.34761e-08	-0.00847472	0.00492257	-1.7216	0.0851413
rs6598541	IGF1R	rs4966021	0.95	0.99	15	99285056	T	C	-0.0088544	0.00162179	-5.45965	4.77083e-08	-0.00938231	0.00492444	-1.90525	0.056747
rs6598541	IGF1R	rs12908437	0.93	0.98	15	99287375	T	C	0.00890982	0.00161921	5.50256	3.74315e-08	0.00928282	0.00491093	1.89024	0.0587265
rs6598541	IGF1R	rs12898337	0.87	0.94	15	99294355	T	C	0.00892546	0.00163202	5.46898	4.52643e-08	0.0101727	0.00495907	2.05133	0.0402343
rs6747542	GMCL1	rs3771540	0.84	0.92	2	70031941	A	G	0.0107229	0.00157177	6.82216	8.96801e-12	-0.00194314	0.00478011	-0.406505	0.684371
rs6747542	GMCL1	rs2168115	0.87	0.94	2	70034793	A	G	0.0106788	0.00157241	6.79133	1.11101e-11	-0.00164517	0.00478553	-0.34378	0.731011
rs6747542	GMCL1	rs13392884	0.89	0.95	2	70036711	A	G	0.0105027	0.00157286	6.67746	2.43114e-11	-0.000554983	0.00478746	-0.115924	0.907713
rs6747542	GMCL1	rs3771537	0.89	0.95	2	70038792	A	C	0.010799	0.00157298	6.86535	6.6328e-12	-0.000793989	0.00479652	-0.165534	0.868523
rs6747542	GMCL1	rs4853027	0.89	0.95	2	70039224	T	C	-0.010295	0.00157286	-6.5454	5.93379e-11	-0.000113724	0.00479411	-0.0237216	0.981075
rs6747542	GMCL1	rs2305523	0.91	0.96	2	70039677	A	C	0.010138	0.00157306	6.44475	1.15791e-10	-0.00063179	0.00479556	-0.131745	0.895186
rs6747542	GMCL1	rs2312555	0.91	0.96	2	70040542	A	G	-0.0103284	0.00157381	-6.56268	5.28493e-11	0.000414359	0.00480217	0.0862858	0.931239
rs6747542	GMCL1	rs11673826	0.91	0.96	2	70041033	A	G	-0.0102602	0.00157378	-6.51949	7.05453e-11	0.000166683	0.00479484	0.034763	0.972269
rs6747542	GMCL1	rs7563062	0.93	0.97	2	70050725	A	G	-0.0102266	0.00157369	-6.49847	8.114e-11	-0.000251693	0.00479202	-0.0525234	0.958112
rs6747542	GMCL1	rs1531025	0.92	0.96	2	70055505	A	C	-0.0102833	0.0015728	-6.53819	6.22674e-11	-0.000788728	0.00479418	-0.164518	0.869323
rs6747542	GMCL1	rs3732266	0.93	0.97	2	70057448	T	G	0.0104948	0.00157278	6.67278	2.51e-11	0.00091643	0.00479184	0.191248	0.848331
rs6747542	GMCL1	rs10167142	0.95	0.97	2	70062360	T	C	0.0104855	0.00157255	6.66781	2.5965e-11	0.000969657	0.00479013	0.202428	0.839582
rs6747542	GMCL1	rs10202159	0.95	0.97	2	70062454	T	G	-0.0105041	0.00157249	-6.67991	2.39084e-11	-0.000456182	0.00479037	-0.095229	0.924133
rs6747542	GMCL1	rs4241261	0.95	0.97	2	70063660	A	G	0.0105504	0.00157247	6.70945	1.95355e-11	0.00111068	0.00478957	0.231896	0.816619
rs6747542	GMCL1	rs2872075	0.96	0.98	2	70068635	T	G	-0.0103772	0.00157249	-6.5992	4.13387e-11	-0.00134754	0.00477657	-0.282115	0.777856
rs6747542	GMCL1	rs6546551	0.96	0.98	2	70073703	T	C	-0.0105036	0.00157211	-6.68121	2.3697e-11	-0.00116435	0.00477019	-0.244089	0.807161
rs6747542	GMCL1	rs1551374	0.95	0.98	2	70079633	T	C	-0.0105908	0.00157247	-6.73515	1.63759e-11	-0.000883121	0.0047668	-0.185265	0.853021
rs6747542	GMCL1	rs10865380	0.98	0.99	2	70091246	T	C	0.0109335	0.00157258	6.95262	3.58554e-12	0.000760891	0.00476927	0.15954	0.873243
rs6747542	GMCL1	rs57278310	0.98	0.99	2	70093647	T	C	0.0110074	0.00157258	6.99958	2.56732e-12	0.000798211	0.00477272	0.167244	0.867178
rs6747542	GMCL1	rs60207187	0.98	0.99	2	70093910	A	G	-0.0110877	0.00157269	-7.05014	1.78738e-12	-0.00099792	0.00477315	-0.209069	0.834394
rs6747542	GMCL1	rs3214007	0.99	1	2	70098808	A	G	0.010706	0.00157255	6.80807	9.89158e-12	0.000667721	0.00476665	0.140082	0.888595
rs6747542	GMCL1	rs6747542	1	1	2	70106832	T	C	0.0111093	0.00157292	7.06285	1.63127e-12	0.000984286	0.00477416	0.206169	0.836659
rs6747542	GMCL1	rs6546553	0.93	1	2	70111711	A	C	-0.0103804	0.00158045	-6.56803	5.09836e-11	0.00146463	0.00476836	0.307156	0.758725
rs6747542	GMCL1	rs10165883	0.9	0.97	2	70117015	T	C	-0.0100996	0.0015804	-6.39051	1.65337e-10	0.000970923	0.00477322	0.20341	0.838814
rs6747542	GMCL1	rs12232914	0.92	0.99	2	70117176	T	C	-0.0101537	0.00158154	-6.42015	1.3614e-10	0.00131401	0.00477385	0.275252	0.783123
rs6747542	GMCL1	rs12233079	0.92	0.99	2	70117372	A	G	0.0101882	0.00158194	6.44031	1.19232e-10	-0.00111879	0.00477487	-0.234308	0.814746
rs6747542	GMCL1	rs2054047	0.92	0.99	2	70117421	A	C	0.0101709	0.00158092	6.43352	1.24684e-10	-0.000983767	0.0047751	-0.20602	0.836775
rs6747542	GMCL1	rs13002091	0.92	0.99	2	70118388	T	C	-0.0101362	0.00158203	-6.40708	1.48335e-10	0.000923078	0.00477367	0.193369	0.84667
rs6747542	GMCL1	rs3755389	0.92	0.99	2	70119469	T	C	0.0101596	0.00158198	6.42205	1.34454e-10	-0.00096061	0.00477196	-0.201303	0.840462
rs6747542	GMCL1	rs6720498	0.88	0.97	2	70124805	T	C	0.0104406	0.0015794	6.61045	3.83143e-11	0.000358715	0.00476941	0.0752116	0.940046
rs6747542	GMCL1	rs13015457	0.91	0.99	2	70125763	T	G	-0.0103079	0.00158249	-6.51376	7.32918e-11	0.00113511	0.00477632	0.237654	0.81215
rs6747542	GMCL1	rs6716937	0.9	0.98	2	70127229	A	G	-0.0102364	0.00158221	-6.46965	9.82278e-11	0.00120294	0.0047767	0.251835	0.801169
rs6747542	GMCL1	rs7598283	0.89	0.98	2	70128717	A	G	0.0102468	0.00158285	6.47365	9.56664e-11	-0.00190346	0.00477859	-0.398331	0.690387
rs6747542	GMCL1	rs1048266	0.89	0.98	2	70132676	A	G	0.0102311	0.0015829	6.46349	1.02315e-10	-0.00205729	0.00477956	-0.430435	0.66688
rs6747542	GMCL1	rs10166011	0.89	0.98	2	70134107	A	G	0.0102911	0.00158235	6.50368	7.83769e-11	-0.00262742	0.00478335	-0.549284	0.58281
rs6747542	GMCL1	rs6546554	0.89	0.98	2	70135706	A	G	-0.0102701	0.0015823	-6.49061	8.5489e-11	0.00262742	0.00478335	0.549284	0.58281
rs6747542	GMCL1	rs6546555	0.89	0.98	2	70135760	A	G	0.0103067	0.0015823	6.51376	7.32918e-11	-0.00247311	0.00478238	-0.51713	0.605065
rs6747542	GMCL1	rs6736408	0.89	0.98	2	70137774	T	C	-0.0103003	0.0015823	-6.50967	7.53156e-11	0.0027392	0.0047799	0.573066	0.5666
rs6747542	GMCL1	rs6739780	0.89	0.98	2	70138111	A	G	-0.0103162	0.0015823	-6.51975	7.0425e-11	0.0027392	0.0047799	0.573066	0.5666
rs6747542	GMCL1	rs6754896	0.89	0.98	2	70138170	T	C	0.010305	0.0015823	6.51266	7.38291e-11	-0.0027392	0.0047799	-0.573066	0.5666
rs6747542	GMCL1	rs6546556	0.89	0.98	2	70139001	A	G	0.010321	0.0015823	6.52274	6.9033e-11	-0.00284994	0.00477835	-0.596428	0.550889
rs6747542	GMCL1	rs7592647	0.89	0.97	2	70139134	T	C	-0.0103134	0.0015818	-6.52005	7.02862e-11	0.00264352	0.00477942	0.553105	0.580192
rs6747542	GMCL1	rs897122	0.89	0.98	2	70140271	T	C	-0.0103003	0.0015823	-6.50967	7.53156e-11	0.0027392	0.0047799	0.573066	0.5666
rs6747542	GMCL1	rs11902198	0.87	0.96	2	70144596	A	C	-0.0100675	0.00158235	-6.36238	1.98654e-10	0.00263813	0.0047804	0.551864	0.581042
rs6747542	GMCL1	rs6546558	0.89	0.98	2	70145717	T	C	-0.0102505	0.00158167	-6.48083	9.12202e-11	0.00217248	0.00478079	0.454419	0.649527
rs6747542	GMCL1	rs6546559	0.89	0.98	2	70145833	A	G	-0.010158	0.00158262	-6.41846	1.37658e-10	0.00254245	0.00477992	0.531902	0.594794
rs6747542	GMCL1	rs6721891	0.89	0.98	2	70146121	A	G	0.0101196	0.00158262	6.39421	1.61375e-10	-0.0025436	0.00477953	-0.532186	0.594597
rs6747542	GMCL1	rs6750488	0.89	0.98	2	70146125	T	C	-0.0100197	0.00158323	-6.32866	2.47307e-10	0.00280485	0.00478166	0.586585	0.557482
rs6747542	GMCL1	rs7419837	0.89	0.98	2	70146625	T	C	0.0103122	0.00158221	6.51756	7.14621e-11	-0.00279865	0.00477797	-0.58574	0.558049
rs6747542	GMCL1	rs1454498	0.88	0.97	2	70149225	A	C	-0.010057	0.00158299	-6.35318	2.1091e-10	0.00266255	0.00477973	0.55705	0.577493
rs6747542	GMCL1	rs6738174	0.8	0.94	2	70150215	A	C	0.0104158	0.00158356	6.57748	4.78487e-11	-0.00298648	0.00477669	-0.62522	0.531827
rs6747542	GMCL1	rs6725425	0.88	0.97	2	70150674	T	C	0.0103259	0.00158208	6.52679	6.7194e-11	-0.00298648	0.00477669	-0.62522	0.531827
rs6747542	GMCL1	rs10205487	0.88	0.97	2	70151471	A	G	0.0102606	0.00158203	6.48572	8.83092e-11	-0.00289088	0.00477621	-0.605267	0.545002
rs6747542	GMCL1	rs10496174	0.88	0.97	2	70153436	T	G	0.00954608	0.00158212	6.03373	1.60222e-09	-0.00289088	0.00477621	-0.605267	0.545002
rs6747542	GMCL1	rs7573442	0.88	0.97	2	70154037	A	G	-0.0102497	0.00158318	-6.47412	9.53671e-11	0.00289088	0.00477621	0.605267	0.545002
rs6747542	GMCL1	rs12713682	0.88	0.97	2	70154134	A	G	-0.0103056	0.00158239	-6.51266	7.38291e-11	0.00289088	0.00477621	0.605267	0.545002
rs6747542	GMCL1	rs11893500	0.88	0.97	2	70154187	T	C	0.0103513	0.00158208	6.54289	6.03419e-11	-0.00289088	0.00477621	-0.605267	0.545002
rs6747542	GMCL1	rs4144081	0.88	0.97	2	70155482	A	G	-0.0101452	0.00158244	-6.41109	1.44478e-10	0.00298648	0.00477669	0.62522	0.531827
rs6747542	GMCL1	rs6741449	0.88	0.97	2	70156589	A	G	0.0100424	0.00158313	6.34339	2.24762e-10	-0.00298648	0.00477669	-0.62522	0.531827
rs6747542	GMCL1	rs897119	0.85	0.96	2	70160658	T	C	0.0102149	0.00158244	6.45519	1.08084e-10	-0.00308597	0.00477619	-0.646115	0.518205
rs6747542	GMCL1	rs897120	0.86	0.96	2	70160982	A	G	0.010324	0.00158212	6.52544	6.78017e-11	-0.00291059	0.00477572	-0.609456	0.542223
rs6747542	GMCL1	rs6729760	0.85	0.96	2	70161032	T	C	-0.0102278	0.00158208	-6.46477	1.01451e-10	0.00241241	0.00477583	0.505129	0.613468
rs6747542	GMCL1	rs12613947	0.86	0.96	2	70161342	A	G	0.0102664	0.00158208	6.48922	8.62828e-11	-0.00308597	0.00477619	-0.646115	0.518205
rs6747542	GMCL1	rs34586537	0.86	0.96	2	70163316	T	G	0.0102262	0.00158194	6.46433	1.01748e-10	-0.00239119	0.00478172	-0.500069	0.617027
rs6747542	GMCL1	rs11126251	0.86	0.96	2	70163434	T	G	0.0102799	0.00158101	6.50212	7.9196e-11	-0.00176635	0.00478047	-0.369493	0.71176
rs6747542	GMCL1	rs3771531	0.86	0.96	2	70164034	T	C	0.0101477	0.00158185	6.41508	1.40746e-10	-0.00253553	0.00478171	-0.530256	0.595934
rs6747542	GMCL1	rs12475412	0.85	0.96	2	70167197	T	C	-0.0104448	0.00158114	-6.60588	3.9516e-11	0.0018322	0.00477823	0.383447	0.701388
rs680084	GORAB	rs12755237	0.86	-0.96	1	170568714	A	G	0.0173354	0.00157977	10.9733	5.13475e-28	0.00997522	0.00476489	2.09348	0.0363062
rs680084	GORAB	rs6658866	0.84	-0.94	1	170560604	A	G	-0.0170245	0.00157944	-10.7788	4.33471e-27	-0.00989133	0.0047767	-2.07075	0.0383827
rs680084	GORAB	rs12760630	0.86	-0.96	1	170569689	A	G	0.0173649	0.00157973	10.9923	4.15999e-28	0.0103891	0.00476138	2.18195	0.0291134
rs680084	GORAB	rs7412231	0.86	-0.96	1	170570499	T	C	-0.0175072	0.00157928	-11.0856	1.4741e-28	-0.0101841	0.00475775	-2.14053	0.0323115
rs680084	GORAB	rs12742164	0.82	-0.94	1	170568896	T	G	-0.0172569	0.00158079	-10.9166	9.59942e-28	-0.00988921	0.00476256	-2.07645	0.0378526
rs680084	GORAB	rs2206062	0.86	-0.96	1	170576107	T	C	-0.0173983	0.00157986	-11.0126	3.32434e-28	-0.0102748	0.00475922	-2.15893	0.0308562
rs680084	GORAB	rs10919444	0.86	-0.96	1	170581634	A	G	0.0174023	0.00158007	11.0137	3.28411e-28	0.00986113	0.00476273	2.07048	0.0384073
rs680084	GORAB	rs1952675	0.86	-0.96	1	170582575	A	G	-0.0175839	0.00157957	-11.1321	8.75445e-29	-0.00977533	0.0047604	-2.05347	0.0400271
rs680084	GORAB	rs61217505	0.86	-0.96	1	170573258	T	C	0.0175466	0.00157928	11.1105	1.11485e-28	0.00977533	0.0047604	2.05347	0.0400271
rs680084	GORAB	rs6690642	0.86	-0.96	1	170583944	T	C	-0.0173772	0.00157981	-10.9995	3.84216e-28	-0.0103159	0.00475551	-2.16925	0.0300641
rs680084	GORAB	rs763567	0.86	-0.96	1	170566005	A	G	-0.0171454	0.0015799	-10.8522	1.94655e-27	-0.00964877	0.00476397	-2.02536	0.0428302
rs680084	GORAB	rs1928715	0.86	-0.96	1	170567437	T	C	0.0171595	0.00157957	10.8635	1.72118e-27	0.00988921	0.00476256	2.07645	0.0378526
rs680084	GORAB	rs1234275	0.86	0.96	1	170596258	A	G	0.0176434	0.00157965	11.1692	5.7715e-29	0.00932833	0.00475734	1.96083	0.0498989
rs680084	GORAB	rs1234274	0.86	0.96	1	170596373	A	G	0.0174629	0.0015799	11.0532	2.11646e-28	0.00932833	0.00475734	1.96083	0.0498989
rs680084	GORAB	rs3903239	0.86	-0.96	1	170569317	A	G	-0.0173618	0.00157961	-10.9912	4.21306e-28	-0.0103891	0.00476138	-2.18195	0.0291134
rs680084	GORAB	rs598993	0.92	0.97	1	170604122	T	C	0.01769	0.00157549	11.2282	2.9642e-29	0.00944237	0.00474132	1.99151	0.046425
rs680084	GORAB	rs541557	0.92	0.97	1	170604938	A	G	0.0178359	0.00157516	11.3232	1.00673e-29	0.00944237	0.00474132	1.99151	0.046425
rs680084	GORAB	rs539045	0.92	0.97	1	170608081	T	C	-0.0177902	0.00157522	-11.2938	1.40887e-29	-0.00941681	0.00474607	-1.98413	0.0472418
rs680084	GORAB	rs473832	0.89	0.97	1	170609190	A	C	0.0174004	0.00157899	11.02	3.06206e-28	0.00994614	0.00475917	2.08989	0.0366279
rs680084	GORAB	rs580487	0.92	0.97	1	170609625	T	C	0.0176127	0.0015756	11.1784	5.20017e-29	0.00912984	0.00474706	1.92326	0.054447
rs680084	GORAB	rs492804	0.88	0.97	1	170612262	T	C	-0.0175153	0.00157969	-11.0878	1.43803e-28	-0.0100834	0.00476168	-2.11761	0.0342072
rs680084	GORAB	rs6677540	0.86	-0.96	1	170583511	A	G	0.0171503	0.00158036	10.8521	1.94815e-27	0.0102748	0.00475922	2.15893	0.0308562
rs680084	GORAB	rs544478	0.89	0.97	1	170614042	T	C	-0.0176079	0.00157944	-11.1482	7.30942e-29	-0.0096826	0.00476687	-2.03123	0.0422319
rs680084	GORAB	rs593560	0.88	0.97	1	170615917	A	G	-0.0174932	0.00157986	-11.0727	1.70241e-28	-0.00958174	0.0047657	-2.01056	0.0443717
rs680084	GORAB	rs494521	0.88	0.94	1	170596072	T	C	-0.0172641	0.00157476	-10.963	5.75595e-28	-0.00892762	0.00473948	-1.88367	0.0596096
rs680084	GORAB	rs623752	0.88	0.98	1	170618291	A	G	0.0178209	0.00158253	11.261	2.04446e-29	0.00935734	0.00476016	1.96576	0.0493265
rs680084	GORAB	rs531007	0.88	0.98	1	170618382	T	G	0.0180564	0.00158189	11.4144	3.54168e-30	0.00935734	0.00476016	1.96576	0.0493265
rs680084	GORAB	rs638704	0.86	0.96	1	170598187	T	C	-0.0177559	0.00157948	-11.2416	2.54802e-29	-0.00974172	0.00475384	-2.04923	0.0404394
rs680084	GORAB	rs680084	1	1	1	170628255	A	G	-0.0180212	0.00157255	-11.4598	2.09889e-30	-0.00817658	0.00475414	-1.71989	0.0854527
rs680084	GORAB	rs629234	0.99	1	1	170631763	T	C	0.0179299	0.00157236	11.4032	4.03072e-30	0.00780062	0.00475519	1.64044	0.100913
rs680084	GORAB	rs525489	0.9	0.99	1	170635002	T	G	0.0178769	0.00157957	11.3176	1.07362e-29	0.00965099	0.00476219	2.02659	0.0427046
rs680084	GORAB	rs503706	0.9	0.99	1	170635084	T	C	0.0178068	0.00157961	11.2729	1.78517e-29	0.00978836	0.0047601	2.05633	0.0397501
rs6891790	NKX2-5	rs2277923	0.88	0.97	5	172662024	T	C	0.0155636	0.00171028	9.10003	9.03084e-20	0.0103819	0.0051254	2.02558	0.0428079
rs6891790	NKX2-5	rs6882776	0.91	0.96	5	172664163	A	G	-0.0159372	0.00172502	-9.23886	2.49138e-20	-0.00821288	0.00521116	-1.57602	0.115022
rs6891790	NKX2-5	rs10071514	0.98	0.99	5	172669771	A	G	0.0158228	0.00172572	9.16881	4.78249e-20	0.00857554	0.0051444	1.66697	0.0955211
rs6891790	NKX2-5	rs6891790	1	1	5	172670745	T	G	-0.0160027	0.00172292	-9.28811	1.57049e-20	-0.00878225	0.00514398	-1.70729	0.0877687
rs7172038	NEO1	rs7164883	0.89	0.94	15	73652174	A	G	-0.0202864	0.00212467	-9.54806	1.3215e-21	-0.00251065	0.00650093	-0.386199	0.699349
rs7172038	NEO1	rs60512978	0.85	0.93	15	73653502	T	C	-0.0200164	0.00211318	-9.47219	2.74034e-21	-0.00223581	0.00646981	-0.345576	0.729662
rs7172038	NEO1	rs7172796	0.9	0.95	15	73661687	T	G	-0.0207129	0.00211837	-9.77776	1.40284e-22	-0.00418975	0.00645528	-0.649042	0.516311
rs7172038	NEO1	rs11630367	0.91	0.95	15	73662855	A	G	-0.0206012	0.00212944	-9.67447	3.87088e-22	-0.00430706	0.00647986	-0.664684	0.506253
rs7172038	NEO1	rs8038766	0.91	0.95	15	73663314	A	G	-0.0206743	0.00212151	-9.74508	1.93628e-22	-0.00414301	0.00649341	-0.638033	0.523453
rs7172038	NEO1	rs7172808	0.91	0.95	15	73663632	A	G	-0.0206442	0.00212151	-9.73089	2.22635e-22	-0.00414301	0.00649341	-0.638033	0.523453
rs7172038	NEO1	rs7174098	0.9	0.95	15	73664041	A	G	0.0203494	0.00211629	9.61563	6.8689e-22	0.00415103	0.00650461	0.638167	0.523365
rs7172038	NEO1	rs8035896	0.91	0.95	15	73664310	T	G	-0.0206015	0.00212151	-9.71076	2.71302e-22	-0.00414301	0.00649341	-0.638033	0.523453
rs7172038	NEO1	rs8040533	0.91	0.95	15	73664741	T	G	-0.0209193	0.00212098	-9.86302	6.02093e-23	-0.00426512	0.00649059	-0.657124	0.511101
rs7172038	NEO1	rs4489968	0.91	0.95	15	73665506	T	G	-0.0208145	0.00212046	-9.81604	9.60421e-23	-0.00442175	0.006494	-0.680898	0.495936
rs7172038	NEO1	rs7172038	1	1	15	73667255	T	G	-0.0213266	0.00212414	-10.0401	1.01539e-23	-0.00275757	0.00647277	-0.426026	0.670089
rs7172038	NEO1	rs74022964	0.86	0.93	15	73677264	T	C	0.0208064	0.00212414	9.79522	1.1804e-22	0.00383713	0.00649442	0.590835	0.554631
rs74399915	C11orf45	rs75557443	0.98	1	11	128766366	T	C	0.0218126	0.00277039	7.87347	3.44926e-15	-0.00173305	0.00974542	-0.177832	0.858855
rs74399915	C11orf45	rs78907918	0.87	1	11	128767957	T	C	-0.0209241	0.00297727	-7.02794	2.09604e-12	0.00411932	0.0102802	0.400704	0.688637
rs74399915	C11orf45	rs113223494	1	1	11	128768852	A	G	0.0220576	0.00276754	7.9701	1.58544e-15	-0.00173305	0.00974542	-0.177832	0.858855
rs74399915	C11orf45	rs74399915	1	1	11	128769010	T	C	0.0222224	0.00276897	8.02553	1.01092e-15	-0.000680861	0.00974544	-0.0698646	0.944301
rs74399915	C11orf45	rs76403033	1	1	11	128769387	A	C	0.0221845	0.00277183	8.00356	1.20868e-15	-0.000680861	0.00974544	-0.0698646	0.944301
rs76774446	GOSR2	rs17608766	0.92	1	17	45013271	T	C	-0.0146671	0.00228699	-6.4133	1.42407e-10	-0.00857188	0.00698954	-1.22639	0.220053
rs76774446	GOSR2	rs11874	0.99	1	17	45017193	A	G	0.0151469	0.00233968	6.47393	9.54863e-11	0.00537822	0.00734385	0.732343	0.463959
rs76774446	GOSR2	rs76774446	1	1	17	45046368	A	C	0.0154496	0.00232968	6.63163	3.32009e-11	0.00424977	0.00736576	0.576963	0.563965
rs76774446	GOSR2	rs80335285	0.94	0.98	17	45055107	A	G	-0.0151841	0.00233428	-6.50483	7.77812e-11	-0.00359545	0.00736213	-0.488371	0.625288
rs78249997	MYOZ1	rs41280404	0.9	0.99	10	75405635	T	G	0.0228232	0.00225251	10.1323	3.97116e-24	0.0111916	0.00740309	1.51175	0.130598
rs78249997	MYOZ1	rs3740293	0.92	0.99	10	75406141	A	C	0.0222587	0.00224059	9.93432	2.95187e-23	0.0123338	0.00733821	1.68076	0.092808
rs78249997	MYOZ1	rs34163229	0.92	0.99	10	75406912	T	G	-0.0223241	0.00225251	-9.91076	3.738e-23	-0.0114068	0.00741645	-1.53804	0.12404
rs78249997	MYOZ1	rs3812629	0.92	0.99	10	75407290	A	G	-0.022444	0.00226332	-9.91638	3.53339e-23	-0.0121801	0.00741628	-1.64235	0.100518
rs78249997	MYOZ1	rs4746139	0.92	0.99	10	75407649	A	C	0.0223728	0.00225385	9.92649	3.19309e-23	0.0115035	0.00742201	1.54992	0.121162
rs78249997	MYOZ1	rs2177843	0.83	0.95	10	75409877	T	C	-0.0216763	0.00219831	-9.86045	6.1769e-23	-0.0117017	0.00730475	-1.60193	0.109172
rs78249997	MYOZ1	rs60632610	0.93	0.99	10	75415677	T	C	-0.0227285	0.0022419	-10.138	3.7457e-24	-0.0130492	0.00738157	-1.76781	0.0770932
rs78249997	MYOZ1	rs12570126	0.83	0.98	10	75416789	A	G	0.0208046	0.00217337	9.57248	1.04369e-21	0.0116856	0.00698891	1.67202	0.09452
rs78249997	MYOZ1	rs11000734	0.83	0.98	10	75419663	T	G	0.0209683	0.00217687	9.63233	5.8388e-22	0.01175	0.00700965	1.67626	0.0936883
rs78249997	MYOZ1	rs6480708	0.83	0.98	10	75420114	A	C	-0.0213706	0.00217279	-9.83556	7.91295e-23	-0.0112312	0.00697178	-1.61095	0.107191
rs78249997	MYOZ1	rs7915134	0.98	1	10	75420180	T	C	-0.0230202	0.00223537	-10.2982	7.18108e-25	-0.0128393	0.0073404	-1.74913	0.0802679
rs78249997	MYOZ1	rs7900932	0.97	1	10	75420570	T	C	0.0229132	0.00223407	10.2563	1.10925e-24	0.0127794	0.00730505	1.74939	0.0802228
rs78249997	MYOZ1	rs10824026	0.83	-0.99	10	75421208	A	G	0.02062	0.00216818	9.5103	1.90115e-21	0.0113115	0.00696781	1.62339	0.104504
rs78249997	MYOZ1	rs7394152	0.99	1	10	75421446	T	C	-0.0229345	0.0022238	-10.3132	6.14198e-25	-0.0128364	0.00732395	-1.75266	0.0796594
rs78249997	MYOZ1	rs7394178	0.99	1	10	75421580	A	G	-0.0229385	0.0022238	-10.315	6.02683e-25	-0.0126082	0.00731388	-1.72387	0.0847299
rs78249997	MYOZ1	rs78249997	1	1	10	75422314	T	C	-0.023006	0.00222955	-10.3187	5.80281e-25	-0.0127594	0.00735735	-1.73424	0.0828752
rs78249997	MYOZ1	rs147790633	0.82	0.91	10	75447582	T	C	0.0223272	0.00223278	9.99975	1.52788e-23	0.0143614	0.00753739	1.90535	0.0567342
rs79187193	GJA5	rs116546158	0.98	1	1	147250414	A	G	-0.0207185	0.00331092	-6.25764	3.90846e-10	-0.00878236	0.0139626	-0.628992	0.529356
rs79187193	GJA5	rs74511541	0.98	1	1	147251948	T	C	0.0207616	0.00331353	6.26571	3.71141e-10	0.00920021	0.0139927	0.657501	0.51086
rs79187193	GJA5	rs116228788	0.98	1	1	147251361	T	C	0.0207715	0.00331092	6.27363	3.52726e-10	0.00920021	0.0139927	0.657501	0.51086
rs79187193	GJA5	rs79730440	1	1	1	147254644	A	G	-0.0208303	0.00330832	-6.29636	3.04719e-10	-0.00424019	0.0138738	-0.305626	0.75989
rs79187193	GJA5	rs17160660	1	1	1	147255323	A	G	0.0208495	0.00330832	6.30216	2.93528e-10	0.00424019	0.0138738	0.305626	0.75989
rs79187193	GJA5	rs142546567	0.98	1	1	147250526	T	G	-0.0207394	0.00331092	-6.26393	3.754e-10	-0.00878236	0.0139626	-0.628992	0.529356
rs79187193	GJA5	rs76966341	1	1	1	147255905	T	C	-0.021131	0.00330832	-6.38723	1.68922e-10	-0.00828603	0.014008	-0.591521	0.55417
rs79187193	GJA5	rs76480392	1	1	1	147256108	A	G	0.020986	0.00330832	6.34341	2.24738e-10	0.00828603	0.014008	0.591521	0.55417
rs79187193	GJA5	rs74791680	1	1	1	147259321	A	G	0.0210236	0.00330832	6.35477	2.08732e-10	0.00828603	0.014008	0.591521	0.55417
rs79187193	GJA5	rs76816335	1	1	1	147259336	T	G	-0.0210534	0.00330832	-6.36378	1.9685e-10	-0.00828603	0.014008	-0.591521	0.55417
rs79187193	GJA5	rs75375598	1	1	1	147259640	A	G	-0.0210113	0.00330832	-6.35104	2.13859e-10	-0.00828603	0.014008	-0.591521	0.55417
rs79187193	GJA5	rs1908628	1	1	1	147260568	A	G	-0.0210498	0.00330055	-6.37768	1.79788e-10	-0.00399385	0.0138592	-0.288173	0.773213
rs79187193	GJA5	rs76814955	0.98	1	1	147251688	T	G	0.0207592	0.00331353	6.26498	3.72864e-10	0.00920021	0.0139927	0.657501	0.51086
rs79187193	GJA5	rs74847853	1	1	1	147260812	A	G	-0.0209967	0.00330832	-6.34665	2.2006e-10	-0.00802614	0.0139928	-0.573591	0.566246
rs79187193	GJA5	rs75909378	1	1	1	147254227	A	G	-0.020954	0.00330832	-6.33374	2.39287e-10	-0.00828603	0.014008	-0.591521	0.55417
rs79187193	GJA5	rs79280699	1	1	1	147254365	T	C	0.0209433	0.00330832	6.33051	2.4436e-10	0.00828603	0.014008	0.591521	0.55417
rs79187193	GJA5	rs78849618	1	1	1	147265956	T	C	-0.0206515	0.00330832	-6.24231	4.31165e-10	-0.00479591	0.0138591	-0.346048	0.729307
rs79187193	GJA5	rs75523969	1	1	1	147266890	A	G	0.0206738	0.0033214	6.22443	4.83321e-10	0.00856743	0.0139777	0.612936	0.539919
rs79187193	GJA5	rs79187193	1	1	1	147255831	A	G	-0.0214222	0.00331092	-6.47018	9.78855e-11	-0.00553754	0.0139181	-0.397866	0.690728
rs79187193	GJA5	rs77715544	1	1	1	147267616	T	G	0.0207903	0.0033214	6.25951	3.86189e-10	0.00873055	0.0139626	0.625281	0.531788
rs79187193	GJA5	rs140622021	1	1	1	147268529	T	G	0.0208029	0.0033214	6.26329	3.76937e-10	0.00873055	0.0139626	0.625281	0.531788
rs79187193	GJA5	rs79954696	1	1	1	147269771	A	G	-0.0207667	0.0033214	-6.2524	4.04203e-10	-0.00873055	0.0139626	-0.625281	0.531788
rs79187193	GJA5	rs76815884	1	1	1	147271396	A	G	0.0208584	0.00331877	6.285	3.27864e-10	0.00873055	0.0139626	0.625281	0.531788
rs79187193	GJA5	rs80343037	0.98	1	1	147273120	T	G	0.0207118	0.00331614	6.24574	4.21803e-10	0.00873055	0.0139626	0.625281	0.531788
rs79187193	GJA5	rs17160683	1	1	1	147273306	T	C	-0.0205016	0.00331877	-6.17748	6.51327e-10	-0.00830741	0.0137291	-0.605095	0.545116
rs79187193	GJA5	rs1908627	1	1	1	147260765	A	G	-0.0209656	0.00330313	-6.34721	2.19261e-10	-0.00399385	0.0138592	-0.288173	0.773213
rs79187193	GJA5	rs76968567	1	1	1	147273885	T	C	-0.021046	0.00331877	-6.34151	2.2752e-10	-0.00899083	0.0139777	-0.643227	0.520076
rs79187193	GJA5	rs75031333	1	1	1	147274016	T	G	-0.0205211	0.00332668	-6.16866	6.88721e-10	-0.00873055	0.0139626	-0.625281	0.531788
rs79187193	GJA5	rs76018518	1	1	1	147264779	A	G	-0.0211011	0.00331092	-6.37319	1.85131e-10	-0.00856743	0.0139777	-0.612936	0.539919
rs79187193	GJA5	rs74336706	0.84	1	1	147274359	T	C	0.0173566	0.00315014	5.50979	3.59272e-08	0.010265	0.0122315	0.839227	0.40134
rs79187193	GJA5	rs79295811	0.84	1	1	147274365	T	C	0.0173371	0.00315014	5.50358	3.72163e-08	0.010265	0.0122315	0.839227	0.40134
rs79187193	GJA5	rs11240123	0.84	1	1	147267110	T	C	0.017116	0.00313262	5.46378	4.66107e-08	0.00566876	0.0120989	0.468535	0.639403
rs79187193	GJA5	rs74919642	0.84	1	1	147276898	A	G	-0.0173073	0.00315014	-5.49414	3.92614e-08	-0.0100957	0.0122606	-0.823426	0.410266
rs79187193	GJA5	rs80109414	0.84	1	1	147276943	T	G	-0.0172418	0.00315014	-5.47334	4.41628e-08	-0.0100957	0.0122606	-0.823426	0.410266
rs79187193	GJA5	rs79208541	0.84	1	1	147276997	A	G	-0.0174738	0.00315236	-5.54309	2.97175e-08	-0.01051	0.0124442	-0.84457	0.39835
rs79187193	GJA5	rs79103823	1	1	1	147277190	T	C	-0.0205412	0.00331092	-6.20408	5.50168e-10	-0.00559716	0.0135857	-0.411989	0.680348
rs79187193	GJA5	rs79259189	1	1	1	147277359	T	C	-0.0204203	0.00331092	-6.16756	6.93514e-10	-0.00559716	0.0135857	-0.411989	0.680348
rs79187193	GJA5	rs75715473	1	1	1	147277857	T	C	-0.020518	0.00331353	-6.19218	5.93366e-10	-0.00559716	0.0135857	-0.411989	0.680348
rs79187193	GJA5	rs76634001	1	1	1	147278229	A	G	0.0206395	0.00331614	6.22394	4.8482e-10	0.00632065	0.0138258	0.457163	0.647554
rs79187193	GJA5	rs78291659	1	1	1	147278614	A	C	0.0208749	0.00331877	6.28996	3.1755e-10	0.00850237	0.0140079	0.60697	0.543873
rs79187193	GJA5	rs116430440	1	1	1	147279434	A	G	-0.0209804	0.0033214	-6.31674	2.67131e-10	-0.00818991	0.0139928	-0.585295	0.558351
rs79187193	GJA5	rs75391436	0.98	1	1	147279613	T	C	0.0210238	0.00329028	6.38968	1.66233e-10	0.00818991	0.0139928	0.585295	0.558351
rs79187193	GJA5	rs77459137	1	1	1	147280333	A	G	-0.0211546	0.00332403	-6.36412	1.96414e-10	-0.00700263	0.0139329	-0.502597	0.615247
rs79187193	GJA5	rs78034278	1	1	1	147280870	A	G	0.0211892	0.00332403	6.37455	1.83503e-10	0.00270433	0.0138739	0.194922	0.845454
rs79187193	GJA5	rs78757957	1	1	1	147280875	A	C	0.0211892	0.00332403	6.37455	1.83503e-10	0.00270433	0.0138739	0.194922	0.845454
rs79187193	GJA5	rs78586200	1	1	1	147281403	T	C	0.0211546	0.00332403	6.36412	1.96414e-10	0.00377944	0.0138886	0.272125	0.785525
rs79187193	GJA5	rs76574563	1	1	1	147281532	A	G	0.0211053	0.00332403	6.34929	2.16305e-10	0.00377944	0.0138886	0.272125	0.785525
rs79187193	GJA5	rs76421454	1	1	1	147283038	A	G	0.0210834	0.0033214	6.34776	2.18467e-10	0.00343244	0.0137539	0.249561	0.802927
rs79187193	GJA5	rs78059190	1	1	1	147286791	A	G	0.0212642	0.00332403	6.3971	1.5836e-10	0.00179846	0.013797	0.130352	0.896288
rs79187193	GJA5	rs79624963	1	1	1	147288498	T	C	-0.0212303	0.00332403	-6.38689	1.69288e-10	-0.00326946	0.0137826	-0.237216	0.812489
rs79187193	GJA5	rs78658109	1	1	1	147290244	T	C	-0.021264	0.00332668	-6.39195	1.63781e-10	-0.00326946	0.0137826	-0.237216	0.812489
rs79187193	GJA5	rs74535507	1	1	1	147291689	T	C	-0.021168	0.00332403	-6.36818	1.91288e-10	-0.00234534	0.0137826	-0.170167	0.864879
rs79187193	GJA5	rs79204928	1	1	1	147291724	T	C	-0.0211425	0.00332403	-6.36049	2.01113e-10	-0.00234534	0.0137826	-0.170167	0.864879
rs79187193	GJA5	rs74968867	1	1	1	147292064	T	C	-0.0211467	0.00332403	-6.36174	1.99477e-10	-0.00381213	0.0137682	-0.276879	0.781872
rs79187193	GJA5	rs76035254	1	1	1	147293251	T	C	-0.0208734	0.00330055	-6.32421	2.54531e-10	-0.00484461	0.0134298	-0.360736	0.718296
rs79187193	GJA5	rs79157808	1	1	1	147293292	T	C	0.0208983	0.00330055	6.33177	2.42362e-10	0.00484461	0.0134298	0.360736	0.718296
rs79187193	GJA5	rs77131757	1	1	1	147293319	A	G	-0.0208627	0.00330055	-6.32097	2.59929e-10	-0.00484461	0.0134298	-0.360736	0.718296
rs79187193	GJA5	rs75663428	0.8	1	1	147294870	T	C	-0.0193316	0.00335079	-5.76927	7.9615e-09	-0.00484461	0.0134298	-0.360736	0.718296
rs79187193	GJA5	rs79487014	0.82	1	1	147294871	T	C	-0.0192803	0.00334808	-5.75862	8.48022e-09	-0.00484461	0.0134298	-0.360736	0.718296
rs79187193	GJA5	rs77532222	1	1	1	147295667	T	C	-0.0208402	0.00330055	-6.31416	2.71628e-10	-0.00484461	0.0134298	-0.360736	0.718296
rs79187193	GJA5	rs76522614	1	1	1	147295782	T	C	0.0209817	0.00330055	6.35703	2.05695e-10	0.00484461	0.0134298	0.360736	0.718296
rs79187193	GJA5	rs1874394	0.84	-1	1	147296308	T	C	0.0171401	0.00311117	5.5092	3.60476e-08	0.00142928	0.0117263	0.121887	0.902988
rs79187193	GJA5	rs79624916	1	1	1	147296366	T	G	-0.0208491	0.00330055	-6.31685	2.66947e-10	-0.00345118	0.0134431	-0.256725	0.797391
rs79187193	GJA5	rs77474276	1	1	1	147296409	A	G	0.0208491	0.00330055	6.31685	2.66947e-10	0.00484461	0.0134298	0.360736	0.718296
rs79187193	GJA5	rs77381999	1	1	1	147296453	T	C	0.0208804	0.00329797	6.33129	2.43112e-10	0.00484461	0.0134298	0.360736	0.718296
rs79187193	GJA5	rs74509621	1	1	1	147296489	T	G	0.0208475	0.0032954	6.32624	2.51203e-10	0.00484461	0.0134298	0.360736	0.718296
rs79187193	GJA5	rs77863448	1	1	1	147296599	A	G	-0.0208532	0.00330055	-6.31811	2.64775e-10	-0.00484461	0.0134298	-0.360736	0.718296
rs79187193	GJA5	rs75544532	1	1	1	147296603	A	G	0.0208532	0.00330055	6.31811	2.64775e-10	0.00484461	0.0134298	0.360736	0.718296
rs79187193	GJA5	rs75979898	1	1	1	147297243	A	G	0.0208592	0.00330055	6.31993	2.61686e-10	0.00484461	0.0134298	0.360736	0.718296
rs79187193	GJA5	rs115240411	1	1	1	147297850	T	G	0.0208866	0.00330055	6.32822	2.48008e-10	0.00484461	0.0134298	0.360736	0.718296
rs79187193	GJA5	rs80245413	1	1	1	147297958	A	C	0.0210261	0.00330055	6.37048	1.88436e-10	0.00484461	0.0134298	0.360736	0.718296
rs79187193	GJA5	rs115480103	1	1	1	147298566	T	C	-0.0206807	0.00330055	-6.26584	3.70816e-10	-0.0028655	0.0128639	-0.222755	0.823726
rs79187193	GJA5	rs116321716	1	1	1	147299286	A	G	0.0208448	0.00330055	6.31557	2.69167e-10	0.00484461	0.0134298	0.360736	0.718296
rs79187193	GJA5	rs144970042	1	1	1	147299407	T	C	-0.020868	0.00330055	-6.32259	2.57211e-10	-0.00484461	0.0134298	-0.360736	0.718296
rs79187193	GJA5	rs149029102	1	1	1	147299447	T	C	0.0208639	0.00330055	6.32133	2.59318e-10	0.00106649	0.0134299	0.0794116	0.936705
rs79187193	GJA5	rs115008394	1	1	1	147300184	T	C	0.0208193	0.00330055	6.30783	2.8298e-10	0.00106649	0.0134299	0.0794116	0.936705
rs79187193	GJA5	rs114032655	1	1	1	147300260	A	C	0.0208044	0.00330055	6.30333	2.91326e-10	0.00106649	0.0134299	0.0794116	0.936705
rs79187193	GJA5	rs146526746	1	1	1	147300470	T	C	0.020849	0.00330055	6.31683	2.66982e-10	-0.000334399	0.0134431	-0.0248751	0.980155
rs79187193	GJA5	rs149344021	1	1	1	147300771	T	C	0.0208281	0.00329797	6.31544	2.69388e-10	-0.000334399	0.0134431	-0.0248751	0.980155
rs79187193	GJA5	rs115129368	1	1	1	147301055	T	G	-0.0208323	0.00329797	-6.31671	2.67192e-10	-0.000833828	0.0134831	-0.0618425	0.950688
rs79187193	GJA5	rs148263084	1	1	1	147301165	T	C	-0.0211556	0.00328519	-6.43969	1.19717e-10	-6.87894e-05	0.0134299	-0.00512211	0.995913
rs79187193	GJA5	rs146287012	0.83	1	1	147301177	A	G	-0.0195686	0.00319079	-6.13285	8.63193e-10	-0.000833828	0.0134831	-0.0618425	0.950688
rs79187193	GJA5	rs116403883	1	1	1	147301911	T	C	0.0209484	0.00330055	6.34694	2.19643e-10	-0.000578677	0.0134965	-0.0428761	0.9658
rs79187193	GJA5	rs140139006	1	1	1	147302177	A	G	0.0208971	0.00330055	6.33141	2.42925e-10	0.00233356	0.0134965	0.172901	0.862729
rs79187193	GJA5	rs116175751	1	1	1	147302435	A	G	0.0208639	0.00330055	6.32133	2.59318e-10	0.00233356	0.0134965	0.172901	0.862729
rs79187193	GJA5	rs115140387	1	1	1	147303174	T	C	-0.020798	0.00330055	-6.30138	2.95005e-10	-0.00233356	0.0134965	-0.172901	0.862729
rs79187193	GJA5	rs115948478	1	1	1	147303573	A	C	-0.0208449	0.00330055	-6.31559	2.69137e-10	-0.00233356	0.0134965	-0.172901	0.862729
rs79187193	GJA5	rs140505020	1	1	1	147303727	A	G	0.0208471	0.00329797	6.32119	2.59556e-10	0.00233356	0.0134965	0.172901	0.862729
rs79187193	GJA5	rs115381114	1	1	1	147303837	A	G	-0.0206847	0.00329284	-6.28172	3.34848e-10	-0.00233356	0.0134965	-0.172901	0.862729
rs79187193	GJA5	rs138152129	1	1	1	147304668	T	C	0.020855	0.00330055	6.31866	2.63833e-10	0.00233356	0.0134965	0.172901	0.862729
rs79187193	GJA5	rs116713931	1	1	1	147305144	A	G	-0.0208509	0.00330055	-6.3174	2.65998e-10	-0.00233356	0.0134965	-0.172901	0.862729
rs79187193	GJA5	rs116258566	0.98	1	1	147305707	T	C	-0.020493	0.00329284	-6.22351	4.8614e-10	-0.00233356	0.0134965	-0.172901	0.862729
rs79187193	GJA5	rs75255644	1	1	1	147305877	T	C	0.0208342	0.00330055	6.31235	2.74831e-10	0.00233356	0.0134965	0.172901	0.862729
rs79187193	GJA5	rs115583060	1	1	1	147305948	A	C	-0.0208837	0.00330313	-6.32241	2.57514e-10	-0.00233356	0.0134965	-0.172901	0.862729
rs79187193	GJA5	rs115063397	1	1	1	147307304	A	G	-0.0208509	0.00332933	-6.26278	3.78174e-10	-0.00176676	0.0135371	-0.130512	0.896161
rs79187193	GJA5	rs75702874	1	1	1	147308051	A	G	-0.0207507	0.00332933	-6.2327	4.58451e-10	-0.00176676	0.0135371	-0.130512	0.896161
rs79187193	GJA5	rs79561825	1	1	1	147309279	T	C	0.0207614	0.00332933	6.23591	4.49155e-10	0.00176676	0.0135371	0.130512	0.896161
rs79187193	GJA5	rs76492793	1	1	1	147309363	T	G	-0.0208209	0.00332933	-6.25378	4.00644e-10	-0.00176676	0.0135371	-0.130512	0.896161
rs79187193	GJA5	rs76570849	1	1	1	147310073	T	G	-0.0207709	0.00332933	-6.23875	4.41072e-10	-0.00176676	0.0135371	-0.130512	0.896161
rs79187193	GJA5	rs76467474	1	1	1	147310327	T	C	0.0207118	0.00332933	6.22102	4.93933e-10	0.00139153	0.0135235	0.102897	0.918045
rs79187193	GJA5	rs75931967	1	1	1	147310476	T	G	-0.0206977	0.00332668	-6.22172	4.91735e-10	-0.00139153	0.0135235	-0.102897	0.918045
rs79187193	GJA5	rs79572172	0.96	0.98	1	147311726	T	C	-0.0207206	0.00332668	-6.22862	4.70567e-10	-0.00139153	0.0135235	-0.102897	0.918045
rs79187193	GJA5	rs76706962	0.96	0.98	1	147312128	T	C	0.0207039	0.00332668	6.2236	4.85876e-10	0.00139153	0.0135235	0.102897	0.918045
rs79187193	GJA5	rs190745908	0.93	0.98	1	147312355	T	C	-0.0208082	0.00330055	-6.30448	2.89169e-10	-0.000921205	0.0135507	-0.0679821	0.9458
rs79187193	GJA5	rs114158239	0.96	0.98	1	147312959	T	C	0.0206887	0.00332403	6.22399	4.84683e-10	0.000893792	0.0135507	0.0659591	0.94741
rs79187193	GJA5	rs78581286	0.91	0.98	1	147316831	A	G	-0.0201948	0.00323323	-6.24602	4.21042e-10	0.000151173	0.012766	0.0118418	0.990552
rs79187193	GJA5	rs75185665	0.91	0.98	1	147317675	T	C	-0.0201631	0.00323082	-6.24086	4.35158e-10	-0.00016014	0.0128033	-0.0125077	0.990021
rs79187193	GJA5	rs79618733	0.93	0.98	1	147323754	A	G	0.0202546	0.00331614	6.10787	1.00971e-09	-0.00259453	0.0130238	-0.199215	0.842095
rs79187193	GJA5	rs142757930	0.93	0.98	1	147324603	T	C	-0.0202501	0.00330832	-6.12096	9.3016e-10	0.00254273	0.0130119	0.195416	0.845067
rs79187193	GJA5	rs78945808	0.93	0.98	1	147324902	A	G	-0.020155	0.00331353	-6.08263	1.18228e-09	0.00331842	0.013	0.255263	0.79852
rs79187193	GJA5	rs79957673	0.93	0.98	1	147326949	T	C	-0.0201819	0.00331614	-6.08597	1.15791e-09	0.00160705	0.0130239	0.123392	0.901796
rs79187193	GJA5	rs115932902	0.93	0.98	1	147327286	T	C	0.0202094	0.00331614	6.09423	1.09964e-09	-0.00160705	0.0130239	-0.123392	0.901796
rs79187193	GJA5	rs142111766	0.93	0.98	1	147328647	T	C	-0.020174	0.00331353	-6.08839	1.14054e-09	0.000298247	0.013012	0.0229209	0.981713
rs79187193	GJA5	rs143350464	0.89	0.98	1	147334370	T	C	-0.0200974	0.00330055	-6.08911	1.13537e-09	0.00118296	0.0130001	0.0909962	0.927495
rs79187193	GJA5	rs144918358	0.93	0.98	1	147339115	A	C	-0.0200862	0.00331614	-6.0571	1.38595e-09	0.00118296	0.0130001	0.0909962	0.927495
rs79187193	GJA5	rs75945956	0.93	0.98	1	147344998	T	G	-0.0200541	0.00330832	-6.06172	1.34671e-09	-0.00238542	0.0128639	-0.185435	0.852887
rs79187193	GJA5	rs75456552	0.84	1	1	147274281	T	C	-0.0173353	0.00315014	-5.50303	3.73313e-08	-0.010265	0.0122315	-0.839227	0.40134
rs79187193	GJA5	rs74568222	1	1	1	147273651	T	C	-0.0209564	0.00331877	-6.3145	2.71032e-10	-0.00873055	0.0139626	-0.625281	0.531788
rs79187193	GJA5	rs75626343	0.84	1	1	147263958	T	C	-0.0173219	0.00314354	-5.51033	3.58164e-08	-0.00613982	0.0123236	-0.498216	0.618331
rs79187193	GJA5	rs78515471	1	1	1	147274703	T	C	0.0208697	0.00331877	6.28837	3.20809e-10	0.00873055	0.0139626	0.625281	0.531788
rs883079	TBX5	rs2384407	0.88	0.95	12	114789226	A	G	0.0185426	0.0017406	10.653	1.68863e-26	0.00358083	0.00523985	0.683384	0.494364
rs883079	TBX5	rs7977083	0.81	1	12	114790500	A	G	-0.0187535	0.00180022	-10.4174	2.0663e-25	-0.00594953	0.00548851	-1.084	0.278366
rs883079	TBX5	rs883079	1	1	12	114793240	T	C	0.0189502	0.00172908	10.9597	5.97016e-28	0.00437128	0.00521749	0.837813	0.402136
rs883079	TBX5	rs10507248	0.94	0.99	12	114797093	T	G	0.0189707	0.00174514	10.8706	1.59205e-27	0.00540556	0.00525855	1.02796	0.30397
rs883079	TBX5	rs7955405	0.94	0.99	12	114797306	A	G	-0.0187749	0.00174457	-10.7619	5.20714e-27	-0.00501789	0.00527011	-0.952141	0.341025
rs883079	TBX5	rs7312625	0.9	0.99	12	114799974	A	G	0.0191674	0.00175949	10.8937	1.23492e-27	0.0067309	0.00531047	1.26748	0.204985
rs883079	TBX5	rs4767237	0.85	0.99	12	114800813	A	G	-0.018878	0.00177212	-10.6528	1.69263e-26	-0.00632187	0.00533771	-1.18438	0.236263
rs883079	TBX5	rs7135659	0.88	0.99	12	114801772	A	G	0.0190688	0.00176377	10.8114	3.03939e-27	0.00619835	0.00529125	1.17143	0.241425
rs883079	TBX5	rs1895585	0.83	0.99	12	114802138	A	G	-0.0189385	0.00177276	-10.6831	1.22129e-26	-0.00670956	0.00533758	-1.25704	0.208739
rs883079	TBX5	rs1946295	0.85	1	12	114802361	A	G	-0.0186893	0.00177043	-10.5564	4.74637e-26	-0.00642989	0.00533769	-1.20462	0.22835
rs883079	TBX5	rs1946293	0.89	0.99	12	114802760	A	G	0.01889	0.00175908	10.7385	6.7097e-27	0.00571708	0.00528622	1.08151	0.279472
rs883079	TBX5	rs1895582	0.8	0.94	12	114807035	A	G	0.0186156	0.00176315	10.5581	4.65805e-26	0.00677276	0.00526921	1.28535	0.198672

## Sheet: S6. Results MTAG AF
Supplementary Table 6. Results of MTAG for previous and novel loci associated with AF. SE: Standard Error, B: beta, Z: z-score; P: p-value.
				MEGASTROKE CES		AF2018		MTAG CES				MTAG AF
Index Variant	Locus	Priorityzed genes	Novelty of the locus	Z	P	Z	P	B	SE	Z	P	B	SE	Z	P	PPA_exc_CES	PPA_exc_AF	PPA_Pleiotropy	Genetics with CES
rs2885697-T	1p34.2	SCMH1	Known	-2.54	0.01085	-6.27143	2.884e-10	-0.00878661	0.00154911	-5.67202	1.41124e-08	-0.00934937	0.00148043	-6.31529	2.69657e-10	3.07766e-07	0.282912	0.715213	Shared Genetics
rs11590635-A	1p33	AGBL4	Known	2.48356	0.01304	5.87097	4.123e-09	0.0245278	0.00456784	5.36967	7.88807e-08	0.0272053	0.00459124	5.92547	3.11398e-09	4.47246e-07	0.242147	0.755673	Shared Genetics
rs146518726-A	1p32.3	MIR6500	Known	2.17288	0.0297	7.75362	8.27e-15	0.0278056	0.00430086	6.46513	1.01211e-10	0.0305022	0.00396914	7.68483	1.53197e-14	1.016e-12	0.298403	0.699797	Shared Genetics
rs79187193-A	1q21.2	GJA5	Known	-2.37136	0.01778	-7.59477	3.15e-14	-0.0200669	0.00310145	-6.47018	9.78855e-11	-0.0230664	0.0030518	-7.55829	4.08402e-14	3.47348e-12	0.283224	0.713573	Shared Genetics
rs11264280-T	1q21.3	KCNN3	Known	2.48558	0.01281	18.9718	3.067e-79	0.0222682	0.0015663	14.2171	7.1724e-46	0.0276662	0.00150005	18.4435	5.87919e-76	3.74194e-76	0.339999	0.654259	Shared Genetics
rs577676-T	1q24.2	LINC01142	Known	-3.63402	0.0002705	-13.7761	1.62e-43	-0.0167489	0.00147456	-11.3586	6.72192e-30	-0.019413	0.0014248	-13.6251	2.84088e-42	3.14795e-40	0.0113366	0.988351	Shared Genetics
rs10753933-T	1q32.1	PPFIA4	Known	3.71795	0.000209	9.08955	9.844e-20	0.0121661	0.0014762	8.24149	1.70081e-16	0.0130183	0.00142156	9.15777	5.29795e-20	9.85553e-18	0.0137659	0.986015	Shared Genetics
rs11125871-T	2p15	USP34	Known	-3.23858	0.001173	-5.79412	6.416e-09	-0.00863804	0.00150357	-5.745	9.19186e-09	-0.00860295	0.00144635	-5.94805	2.71353e-09	1.5264e-07	0.124883	0.873778	Shared Genetics
rs6747542-T	2p13.3	GMCL1,ANXA4	Known	2.61458	0.008855	8.26866	1.096e-16	0.0104064	0.0014734	7.06285	1.63127e-12	0.0116708	0.00141755	8.23311	1.82414e-16	4.85768e-14	0.247097	0.752018	Shared Genetics
rs12621647-A	2q22.3	TEX41	Known	3.25329	0.001146	5.53271	3.451e-08	0.013319	0.00238828	5.57681	2.44964e-08	0.0132348	0.00232184	5.70015	1.19703e-08	4.67394e-07	0.0986465	0.899976	Shared Genetics
rs56181519-T	2q31.1	WIPF1	Known	-2.72973	0.006308	-8.5974	6.463e-18	-0.012121	0.00164912	-7.34999	1.98228e-13	-0.0136594	0.00159538	-8.56187	1.11055e-17	8.99264e-15	0.181426	0.817798	Shared Genetics
rs2288327-A	2q31.2	TTN,MIR548N,FKBP7,TTN-AS1	Known	-2.36078	0.01799	-10.3258	7.257e-25	-0.0164988	0.00198581	-8.30834	9.70469e-17	-0.0197868	0.00194628	-10.1665	2.79883e-24	5.54346e-22	0.300986	0.698032	Shared Genetics
rs1458038-T	4q21.21	FGF5	Known	2.36493	0.01822	6.02778	1.735e-09	0.0086984	0.0016083	5.40843	6.35793e-08	0.00927424	0.00153035	6.06022	1.35935e-09	1.52367e-07	0.218769	0.780075	Shared Genetics
rs17042098-A	4q25	PITX2	Known	12.7179	3.716e-37	38.0088	8,97E-318	0.0726775	0.00221161	32.8618	7.72677e-237	0.0872988	0.00230131	37.9344	0	3.0416700000136e-313	2.40405e-34	0.999972	Shared Genetics
rs55754224-T	4q26	CAMK2D	Known	2.80184	0.005045	7.38667	2.154e-13	0.0109755	0.00166972	6.57324	4.92307e-11	0.0119288	0.00160892	7.41419	1.22373e-13	2.72253e-11	0.194296	0.804905	Shared Genetics
rs337705-T	5q22.3	KCNN2	Known	-2.5641	0.01038	-8.29412	1.634e-16	-0.0106372	0.0015085	-7.05147	1.77033e-12	-0.0120494	0.00146036	-8.25102	1.57049e-16	1.09287e-13	0.279606	0.718886	Shared Genetics
rs17171711-T	5q31.2	WNT8A,NPY6R,MYOT,FAM13B	Known	3.78629	0.000156	12.4828	1.95e-35	0.020463	0.00193569	10.5714	4.04349e-26	0.0229588	0.00185022	12.4086	2.3458e-35	2.27557e-33	0.00796786	0.991646	Shared Genetics
rs6882776-A	5q35.1	NKX2-5	Known	-4.86175	1.209e-06	-9.60811	9.637e-22	-0.0149289	0.00161588	-9.23886	2.49138e-20	-0.01537	0.00156858	-9.79869	1.14052e-22	2.48226e-20	7.94669e-05	0.999868	Shared Genetics
rs3176326-A	6p21.2	CDKN1A,PANDAR,PI16	Known	-3.98008	6.661e-05	-7.36471	1.424e-13	-0.0132497	0.00183384	-7.22512	5.00672e-13	-0.0133768	0.0017734	-7.54303	4.5919e-14	1.45865e-11	0.00392083	0.996013	Shared Genetics
rs12211255-A	6q14.1	FILIP1	Novel	3.41801	0.0006243	5.43925	5.061e-08	0.013363	0.00238331	5.60691	2.05969e-08	0.0126495	0.00224608	5.6318	1.78342e-08	9.64583e-05	0.0182182	0.960628	Shared Genetics
rs72966339-T	6q22.31	HSF2	Known	-2.69	0.007268	-8.92754	7.422e-19	-0.0115599	0.00153102	-7.55043	4.33835e-14	-0.0130067	0.001466	-8.87226	7.16794e-19	5.42953e-17	0.185631	0.813755	Shared Genetics
rs11773845-A	7q31.2	CAV1,CAV2	Known	4.11917	3.889e-05	15.7313	2.39e-55	0.0193212	0.0014916	12.9534	2.24852e-38	0.0223229	0.0014351	15.555	1.47209e-54	2.17939e-53	0.0020922	0.997817	Shared Genetics
rs55985730-T	7q32.1	OPN1SW,CALU	Known	-2.84332	0.004465	-5.81879	5.236e-09	-0.0170424	0.00307734	-5.53801	3.0593e-08	-0.0176268	0.00297682	-5.92137	3.19276e-09	1.68438e-06	0.121174	0.874491	Shared Genetics
rs2269001-A	7q36.1	KCNH2	Known	-2.88511	0.003942	-6.62963	4.014e-11	-0.0108574	0.00177722	-6.10917	1.0015e-09	-0.0115952	0.00173026	-6.70143	2.06389e-11	1.16023e-08	0.260373	0.732321	Shared Genetics
rs6994744-A	8q24.3	PTK2	Known	-2.26316	0.02344	-6.13636	1.095e-09	-0.00796056	0.00146761	-5.42417	5.82256e-08	-0.00869737	0.00141397	-6.15103	7.69802e-10	1.1035e-07	0.213959	0.784345	Shared Genetics
rs10821415-A	9q22.22	C9orf3	Known	3.15625	0.001567	12.2537	2.924e-34	0.014964	0.00148743	10.0603	8.27811e-24	0.017386	0.00143571	12.1097	9.38378e-34	8.90438e-31	0.0495836	0.946465	Shared Genetics
rs7096385-T	10q21.3	SIRT1,MYPN	Known	2.49096	0.01264	5.43846	4.871e-08	0.0149226	0.00293646	5.08181	3.73858e-07	0.013472	0.0024436	5.51316	3.52451e-08	2.79688e-06	0.224929	0.76977	Shared Genetics
rs7915134-T	10q22.2	SYNPO2L,NUDT13,MYOZ1,AGAP5	Known	-3.52778	0.0004116	-12.2947	1.42e-34	-0.0215638	0.00209394	-10.2982	7.18108e-25	-0.0245652	0.00201418	-12.1961	3.25981e-34	4.34665e-32	0.0183259	0.980996	Shared Genetics
rs11001667-A	10q22.3	C10orf11	Known	-2.45669	0.01397	-6.16092	7.551e-10	-0.0107025	0.00192828	-5.55026	2.85247e-08	-0.0116183	0.00187418	-6.19911	5.67851e-10	2.00168e-29	0.00158879	0.998372	Shared Genetics
rs11598047-A	10q24.33	NEURL1	Known	-3.27344	0.001059	-17.0778	8.952e-66	-0.0258779	0.0019335	-13.384	7.50057e-41	-0.0320998	0.00191824	-16.7339	7.41614e-63	1.47449e-61	0.0645214	0.933074	Shared Genetics
rs10749053-T	10q25.2	RBM20	Known	4.14493	3.34e-05	5.72165	1.049e-08	0.0129117	0.00207954	6.20893	5.33482e-10	0.011606	0.00193625	5.99406	2.04667e-09	7.1017e-08	0.000986699	0.998928	Shared Genetics
rs76097649-A	11q24.3	KCNJ5	Known	2.90674	0.00365	9.28226	1.26e-20	0.020728	0.00261962	7.91259	2.52087e-15	0.022456	0.00243063	9.23875	2.49396e-20	4.58692e-18	0.0807463	0.918831	Shared Genetics
rs883079-T	12q24.21	TBX5	Known	3.54884	0.0003952	13.2568	2.837e-40	0.0177513	0.00161969	10.9597	5.97016e-28	0.020384	0.0015539	13.118	2.59686e-39	4.5518e-38	0.0271727	0.97269	Shared Genetics
rs10773657-A	12q24.31	HIP1R	Known	-2.03667	0.04128	-5.58252	2.537e-08	-0.011235	0.00228259	-4.92203	8.56519e-07	-0.0114643	0.00204974	-5.59304	2.23125e-08	2.14068e-06	0.250933	0.744151	Shared Genetics
rs2738413-A	14q23.2	SYNE2,MIR548AZ,ESR2,MTHFD1	Known	2.97368	0.003033	11.6119	2.546e-31	0.0139867	0.00146864	9.52359	1.67304e-21	0.0162229	0.00141398	11.4733	1.79763e-30	5.15003e-28	0.152105	0.846254	Shared Genetics
rs7172038-T	15q24.1	HCN4	Known	-2.72624	0.006433	-12.5843	4.782e-36	-0.0199773	0.00198975	-10.0401	1.01539e-23	-0.0238738	0.00192984	-12.3708	3.75839e-35	2.13069e-33	0.254416	0.744714	Shared Genetics
rs12908004-A	15q25.1	ARNT2	Known	-3.27757	0.001034	-8.13333	4.115e-16	-0.0144791	0.00197086	-7.34662	2.03289e-13	-0.0156448	0.00191067	-8.18811	2.65353e-16	4.09013e-13	0.0422118	0.957187	Shared Genetics
rs6598541-A	15q26.3	IGF1R	Known	2.6943	0.007172	6.34783	2.223e-10	0.00886749	0.00152601	5.81092	6.21317e-09	0.00938237	0.00146419	6.40791	1.47531e-10	2.20468e-07	0.274076	0.722691	Shared Genetics
rs140185678-A	16p13.3	RPL3L	Known	2.91712	0.003538	7.61009	2.434e-14	0.0262863	0.0038717	6.78934	1.12648e-11	0.0293577	0.00384146	7.64233	2.13332e-14	6.13864e-12	0.112596	0.887074	Shared Genetics
rs2106261-T	16q22.3	ZFHX3	Known	6.748	1.629e-11	20.2326	4.97e-91	0.0337601	0.00193132	17.4803	2.02344e-68	0.0374726	0.00185599	20.1901	1.19536e-90	3.33686e-88	2.84787e-09	0.999902	Shared Genetics
rs9899183-T	17p13.1	TNFSF12,TNFSF12-TNFSF13,SOX15,FXR2	Known	2.71889	0.006673	6.02667	2.017e-09	0.00926754	0.00165257	5.60797	2.04713e-08	0.00954762	0.00156411	6.10417	1.03337e-09	2.08154e-07	0.150361	0.848015	Shared Genetics
rs199497-T	17q21.31	WNT3	Known	-1.87748	0.0606	-6.52083	8.941e-11	-0.010518	0.00192441	-5.46555	4.61485e-08	-0.0120969	0.00186988	-6.46935	9.84263e-11	2.7336e-09	0.0079644	0.99192	Shared Genetics
rs2834618-T	21q22.12	LINC01426	Known	3.3065	0.0009479	8.42857	3.412e-17	0.0174913	0.00231294	7.56235	3.95861e-14	0.0194929	0.00230035	8.47389	2.3733e-17	1.42919e-14	0.037624	0.961843	Shared Genetics
rs284277-A	1p36.22	CASZ1	Known	-2.16098	0.03051	-6.11594	1.245e-09	-0.00809967	0.00151323	-5.35256	8.67199e-08	-0.00889985	0.00145457	-6.11853	9.44446e-10	6.51377e-07	0.466309	0.529518	?
rs7529220-T	1p36.12	HSPG2	Known	-0.429066	0.6683	-6.33673	1.983e-10	-0.00970787	0.00214698	-4.52165	6.13592e-06	-0.0119944	0.00196331	-6.10927	1.00091e-09	2.69718e-07	0.843955	0.152526	Not Shared
rs1545300-T	1p13.2	KCND3	Known	1.06796	0.2853	-7.64384	1.481e-14	-0.00726534	0.00159426	-4.55718	5.18451e-06	-0.0109653	0.0015298	-7.16783	7.61948e-13	5.89029e-11	0.783752	0.201397	Not Shared
rs4073778-A	1p13.1	CASQ2	Known	0.560209	0.5754	7.25373	4.956e-13	0.00773265	0.00148275	5.21506	1.8376e-07	0.00998222	0.0014256	7.00213	2.52108e-12	1.09816e-09	0.881464	0.115066	Not Shared
rs4951258-A	1q32.1	NUCKS1,SLC41A1	Known	-0.829897	0.4053	5.61194	2.104e-08	0.00497665	0.00149906	3.31985	0.000900642	0.00753879	0.00143415	5.25664	1.4671e-07	2.23123e-05	0.836817	0.129559	Not Shared
rs6546620-T	2p23.3	KIF3C	Known	-1.61538	0.1067	-7	3.188e-12	-0.0103933	0.00184252	-5.64079	1.69268e-08	-0.0121818	0.00176706	-6.89386	5.4298e-12	3.31166e-09	0.711417	0.285752	Not Shared
rs2723064-T	2p14	CEP68	Known	1.59686	0.111	9.55882	1.431e-21	0.01106	0.00150309	7.35815	1.86475e-13	0.0135645	0.00145286	9.33644	9.96242e-21	1.3936e-18	0.718409	0.278802	Not Shared
rs72926475-A	2p11.2	REEP1	Known	-1.70648	0.08831	-6.69608	2.372e-11	-0.012014	0.00218948	-5.48712	4.08538e-08	-0.0142487	0.00215399	-6.61505	3.71425e-11	1.18127e-08	0.676777	0.321145	Not Shared
rs113949548-T	2q14.3	GYPC	Known	0.763533	0.4452	6.4386	1.094e-10	0.0111853	0.00234017	4.77969	1.75566e-06	0.0144356	0.00231003	6.24912	4.12761e-10	1.06132e-07	0.80313	0.193781	Not Shared
rs56326533-T	2q33.1	SPATS2L	Known	-2.20312	0.02742	-10.0735	6.278e-24	-0.0121404	0.00150835	-8.04876	8.36378e-16	-0.0143445	0.00144816	-9.90533	3.94651e-23	9.74833e-21	0.462991	0.534648	?
rs6738011-T	2q34	ERBB4	Known	1.53112	0.1256	6.3253	3.053e-10	0.00930989	0.00181214	5.13752	2.78381e-07	0.0109011	0.0017474	6.23848	4.41854e-10	8.81441e-08	0.695228	0.301755	Not Shared
rs4642101-T	3p25.2	CAND2	Known	-1.99505	0.04574	-10.2319	2.945e-24	-0.012339	0.00153509	-8.03795	9.13549e-16	-0.01477	0.00147255	-10.0302	1.1231e-23	2.68862e-21	0.494553	0.503888	?
rs73041705-T	3p24.2	THRB	Known	0.338164	0.7341	6.06849	1.546e-09	0.00685515	0.00159828	4.28909	1.79411e-05	0.00902449	0.00154492	5.8414	5.17628e-09	7.83146e-07	0.881145	0.113591	Not Shared
rs10428132-T	3p22.2	SCN10A,SCN5A	Known	-0.595855	0.5521	-9.20588	2.724e-20	-0.00979184	0.00149416	-6.55341	5.62366e-11	-0.0127794	0.00144043	-8.87192	7.18923e-19	7.60468e-17	0.886469	0.108521	Not Shared
rs34080181-A	3p14.1	LRIG1,SLC25A26	Known	-1.80612	0.07068	-6.46377	1.278e-10	-0.00814201	0.00151152	-5.38663	7.17897e-08	-0.00933461	0.00145722	-6.40575	1.49633e-10	1.55029e-07	0.655653	0.341586	Not Shared
rs17005647-T	3p14.1	FRMD4B	Known	-0.889447	0.3727	5.98551	2.698e-09	0.00541303	0.00152979	3.53841	0.000402546	0.0082355	0.00146905	5.60601	2.07044e-08	8.36951e-07	0.85634	0.138209	Not Shared
rs6771054-T	3p11.1	EPHA3	Known	0.876923	0.3812	6.72059	2.424e-11	0.00752258	0.00149428	5.03427	4.79684e-07	0.00941404	0.001441	6.53298	6.44722e-11	1.98064e-08	0.80721	0.189219	Not Shared
rs10804493-A	3q13.2	PHLDB2,PLCXD2	Known	0.719212	0.4708	7.97143	1.629e-15	0.00896372	0.00154823	5.78965	7.05322e-09	0.0114286	0.00148267	7.7081	1.27706e-14	2.7755e-12	0.874304	0.122117	Not Shared
rs1278493-A	3q22.3	PPP2R3A	Known	-0.227979	0.8209	-5.72059	8.769e-09	-0.00591083	0.00148074	-3.99182	6.55695e-05	-0.00783485	0.00142582	-5.49497	3.90773e-08	5.42001e-06	0.873126	0.112031	Not Shared
rs75880040-T	3q26.33	GNB4	Known	-1.06504	0.2876	-5.83529	5.205e-09	-0.00834665	0.00183729	-4.54292	5.54806e-06	-0.0101356	0.00177475	-5.71101	1.12306e-08	8.85704e-07	0.836944	0.157583	Not Shared
rs60902112-T	3q29	XXYLT1	Known	1.06926	0.2839	5.63291	1.719e-08	0.00774823	0.00175751	4.40865	1.04017e-05	0.00932451	0.00168978	5.51817	3.42541e-08	1.15653e-05	0.79512	0.166312	Not Shared
rs3960788-T	4q24	SLC9B1	Known	-2.41146	0.01582	-5.44776	5.981e-08	-0.00754176	0.00149546	-5.0431	4.58039e-07	-0.00791553	0.00143607	-5.51194	3.5491e-08	2.26273e-06	0.657895	0.334338	Not Shared
rs6839459-A	4q31.23	ARHGAP10	Known	-1.2451	0.2126	-6.71642	1.639e-11	-0.0155827	0.00297392	-5.23978	1.60768e-07	-0.0194391	0.00295615	-6.57582	4.83872e-11	1.41189e-08	0.673558	0.316682	Not Shared
rs74500426-T	4q34.1	HAND2,HAND2-AS1	Known	0.331565	0.7403	-7.25197	4.288e-13	-0.0128611	0.00273103	-4.70926	2.48618e-06	-0.0183289	0.00266136	-6.88704	5.69634e-12	2.32537e-10	0.827682	0.16968	Not Shared
rs6596717-A	5q21.3	LOC102467213	Known	-1.14583	0.2528	-5.94118	3e-09	-0.00699644	0.00150134	-4.66013	3.16007e-06	-0.00841981	0.00144609	-5.82246	5.79893e-09	4.95005e-07	0.818566	0.177398	Not Shared
rs2012809-A	5q23.3	SLC27A6	Known	-1.02847	0.3038	-6.19149	4.923e-10	-0.0089252	0.00187396	-4.76275	1.90977e-06	-0.0104914	0.00173507	-6.0467	1.47839e-09	6.60971e-07	0.740627	0.254938	Not Shared
rs6580277-A	5q31.1	NR3C1	Known	-1.23707	0.215	-8.48101	1.643e-17	-0.0112773	0.00175474	-6.42678	1.30339e-10	-0.0137355	0.00166272	-8.26085	1.44636e-16	4.71236e-14	0.828283	0.156249	Not Shared
rs12188351-A	5q34	SLIT3	Known	1.93271	0.05354	5.96552	2.516e-09	0.0163025	0.00318296	5.12182	3.02597e-07	0.0182207	0.00306449	5.94577	2.75158e-09	2.15648e-07	0.504068	0.493428	?
rs73366713-A	6p22.3	ATXN1	Known	-1.70408	0.08796	-10.4545	1.531e-25	-0.0171466	0.002137	-8.02366	1.02643e-15	-0.0208186	0.00203985	-10.2059	1.86518e-24	2.12467e-22	0.642116	0.355611	Not Shared
rs34969716-A	6p22.3	KDM1B,DEK	Known	1.43913	0.1497	9	1.595e-19	0.010991	0.00159485	6.89156	5.51851e-12	0.0134842	0.00153536	8.78244	1.59973e-18	1.00648e-15	0.728321	0.268394	Not Shared
rs13210074-A	6q14.3	CGA	Known	-1.48205	0.1381	-6.41176	1.48e-10	-0.00783382	0.00151579	-5.16814	2.36431e-07	-0.00921461	0.0014592	-6.31485	2.7042e-10	1.13219e-08	0.794785	0.202817	Not Shared
rs4946333-A	6q22.31	SLC35F1,PLN	Known	-2.35789	0.01823	-9.68182	5.47e-22	-0.0115509	0.00146737	-7.87183	3.49483e-15	-0.0135067	0.00141421	-9.55074	1.28778e-21	1.46601e-19	0.467671	0.531008	?
rs117984853-T	6q25.1	UST	Known	1.80822	0.07086	10.2333	1.342e-24	0.0194794	0.00245543	7.93321	2.13553e-15	0.0234487	0.00234304	10.0078	1.40836e-23	2.7267e-21	0.569139	0.429025	?
rs12154315-T	7p21.2	DGKB	Known	1.8559	0.06277	7	3.38e-12	0.00983838	0.00170306	5.77689	7.60956e-09	0.0113325	0.00163659	6.92444	4.37691e-12	1.9888e-09	0.659512	0.337689	Not Shared
rs6948592-T	7p15.1	CREB5	Known	1.06468	0.2856	6.08571	9.988e-10	0.00712896	0.001513	4.71181	2.45528e-06	0.00866244	0.00145581	5.95024	2.67749e-09	1.0103e-06	0.860636	0.132436	Not Shared
rs35005436-T	7q11.23	GTF2I,LOC101926943,GTF2IRD2	Known	0.0202703	0.9836	-6.30928	3.342e-10	-0.00868973	0.00204519	-4.24886	2.14865e-05	-0.011768	0.00195291	-6.02589	1.68177e-09	8.76455e-07	0.852711	0.141318	Not Shared
rs56201652-A	7q21.2	CDK6	Known	-2.37327	0.01742	-7.08	1.743e-12	-0.00999421	0.00163206	-6.12366	9.14486e-10	-0.0112927	0.00159803	-7.06667	1.58693e-12	3.83379e-10	0.429929	0.567955	?
rs35620480-A	8p23.1	GATA4	Known	-0.481061	0.6294	-5.86957	5.152e-09	-0.00838024	0.00197852	-4.23562	2.27925e-05	-0.0110258	0.00194476	-5.6695	1.43215e-08	4.25235e-06	0.788948	0.198089	Not Shared
rs7508-A	8p22	ASAH1	Known	1.97297	0.04803	9.48	1.691e-21	0.0122815	0.00163366	7.51775	5.57275e-14	0.0145166	0.00155942	9.30895	1.29097e-20	1.1647e-17	0.559233	0.438744	?
rs7834729-T	8p21.3	XPO7	Known	-1.94595	0.05192	-6.27885	3.553e-10	-0.011784	0.00220637	-5.34088	9.24945e-08	-0.0138378	0.00221517	-6.24684	4.18847e-10	5.62915e-08	0.501468	0.495087	?
rs62521286-A	8q24.13	FBXO32	Known	-0.71358	0.4753	-8.9037	4.498e-19	-0.0193172	0.00301079	-6.41598	1.39918e-10	-0.0244308	0.00284139	-8.59816	8.10008e-18	1.18708e-15	0.806955	0.190656	Not Shared
rs2274115-A	9q34.3	LHX3	Known	-2.10667	0.03508	-6.40789	1.691e-10	-0.00882168	0.00159843	-5.51897	3.40998e-08	-0.00986158	0.00154314	-6.39058	1.65258e-10	1.04489e-07	0.50772	0.48977	?
rs10822156-T	10q21.3	REEP3,NRBF2	Known	-1.4385	0.15	-6.93939	4.212e-12	-0.00807067	0.00146745	-5.49978	3.80261e-08	-0.00963608	0.00141427	-6.81346	9.52785e-12	7.3288e-10	0.789099	0.205168	Not Shared
rs4757877-A	11p15.1	NAV2	Known	1.90129	0.05712	9.26923	2.931e-20	0.0129425	0.00176452	7.33486	2.21946e-13	0.0149597	0.0016442	9.09845	9.16297e-20	1.05959e-17	0.571889	0.425596	?
rs2156664-T	11q24.1	SORL1	Known	0.15	0.8818	5.85526	4.929e-09	0.00667177	0.00165199	4.03863	5.37643e-05	0.00894237	0.00159294	5.61374	1.98003e-08	1.11532e-06	0.875703	0.118005	Not Shared
rs4963776-T	12p12.1	LINC00477	Known	-2.79921	0.005176	-10.375	1.839e-25	-0.0163364	0.00190188	-8.58962	8.7257e-18	-0.0188115	0.00183184	-10.2692	9.70218e-25	1.68592e-22	0.454015	0.542894	?
rs17380837-T	12p12.1	SSPN	Known	0.746341	0.4553	-6.95833	4.799e-12	-0.00683084	0.00159738	-4.27628	1.90039e-05	-0.0100449	0.00153269	-6.55374	5.61152e-11	1.02221e-08	0.869199	0.128133	Not Shared
rs12809354-T	12p11.21	PKP2	Known	-1.88764	0.05906	-7.6383	2.886e-14	-0.0126683	0.00203479	-6.22586	4.78926e-10	-0.0151793	0.0020136	-7.53837	4.75882e-14	6.61611e-11	0.569088	0.425276	?
rs2860482-A	12q13.3	NACA	Known	0.325792	0.7452	7.10526	1.212e-12	0.00804975	0.00161571	4.98216	6.28782e-07	0.0108267	0.00158507	6.83046	8.46446e-12	1.31928e-09	0.879759	0.113344	Not Shared
rs71454237-A	12q15	LRRC10	Known	-0.504065	0.6141	-7.38095	1.784e-13	-0.00946815	0.00179689	-5.26919	1.37024e-07	-0.0123737	0.00173872	-7.11655	1.10666e-12	4.92221e-10	0.821949	0.173901	Not Shared
rs12426679-T	12q21.2	PHLDA1	Known	-0.708995	0.4773	-5.83582	4.945e-09	-0.00637415	0.00146809	-4.34181	1.41316e-05	-0.00802396	0.0014161	-5.66624	1.45964e-08	6.29887e-06	0.851563	0.129717	Not Shared
rs6560886-T	12q24.33	FBRSL1	Known	-1.3125	0.1895	-5.66667	1.491e-08	-0.00838208	0.00183452	-4.56908	4.89875e-06	-0.00966051	0.00173085	-5.58136	2.3865e-08	8.43464e-06	0.6453	0.327939	Not Shared
rs9506925-T	13q12.12	LINC00540,LINC00621,SGCG	Known	2.0463	0.04031	5.98667	2.716e-09	0.00854382	0.00164292	5.20037	1.98889e-07	0.00955801	0.00159822	5.98042	2.2256e-09	2.66111e-06	0.498354	0.49405	?
rs35569628-T	13q34	CUL4A	Known	1.39738	0.1623	5.65	1.378e-08	0.00797686	0.0017319	4.60585	4.10779e-06	0.00947041	0.00169836	5.57622	2.45795e-08	1.22569e-06	0.735671	0.258311	Not Shared
rs28631169-T	14q11.2	MYH6,MYH7	Known	1.38115	0.1685	6.21429	5.35e-10	0.00930169	0.00186867	4.9777	6.43442e-07	0.0108414	0.0017734	6.11333	9.75724e-10	5.0032e-07	0.845151	0.149007	Not Shared
rs7140396-A	14q12	AKAP6	Known	1.93213	0.05382	9.19737	2.421e-20	0.0117877	0.00161392	7.30379	2.79774e-13	0.014199	0.00157178	9.03371	1.65951e-19	1.6645e-16	0.59961	0.397981	?
rs73241997-T	14q13.1	CFL2	Known	1.29368	0.1963	7.88172	2.942e-15	0.0123652	0.00204243	6.05414	1.41171e-09	0.0155678	0.00202299	7.69543	1.41017e-14	6.02426e-12	0.759097	0.237866	Not Shared
rs74884082-T	14q24.2	DPF3	Known	-0.222222	0.8246	-6.32051	3.479e-10	-0.00745033	0.0016957	-4.39366	1.1146e-05	-0.00991261	0.00163373	-6.06746	1.29946e-09	5.41419e-07	0.858136	0.137063	Not Shared
rs10873298-T	14q24.3	IRF2BPL	Known	-0.145	0.8846	-5.81159	7.072e-09	-0.00606565	0.00151402	-4.00631	6.16738e-05	-0.00817511	0.00146734	-5.57138	2.52735e-08	4.94425e-06	0.877009	0.105713	Not Shared
rs7170477-A	15q22.31	HERC1	Known	2.14976	0.0312	5.45833	4.977e-08	0.00777581	0.0015862	4.90216	9.47881e-07	0.00843498	0.00153677	5.48876	4.04767e-08	5.87241e-06	0.505386	0.472261	?
rs7225165-A	17p13.3	YWHAE,CRK,MYO1C	Known	-0.526946	0.5978	-5.9009	3.203e-09	-0.00985671	0.0023015	-4.28274	1.84605e-05	-0.0127252	0.00223043	-5.70528	1.16155e-08	1.97267e-06	0.763268	0.2283	Not Shared
rs55941572-T	17p12	MYOCD	Known	1.1761	0.2387	6.59813	4.447e-11	0.0120364	0.00235046	5.12087	3.04136e-07	0.0145651	0.00225674	6.45402	1.08922e-10	7.6766e-09	0.759578	0.238248	Not Shared
rs7359623-T	17q12	ZPBP2,GSDMB,ORMDL3	Known	-0.308511	0.7591	-6.63636	4.394e-11	-0.00683194	0.00146742	-4.65576	3.22789e-06	-0.00902647	0.00141476	-6.38023	1.76823e-10	9.36688e-09	0.894049	0.10309	Not Shared
rs7224711-T	17q25.3	CYTH1,USP36	Known	-1.40426	0.16	-5.5303	3.723e-08	-0.00665578	0.00146962	-4.52892	5.92865e-06	-0.00773143	0.0014153	-5.46273	4.6887e-08	4.11844e-06	0.792147	0.193428	Not Shared
rs9953366-T	18q21.1	SMAD7	Known	-1.82297	0.06913	-6.71233	1.823e-11	-0.00869497	0.00156272	-5.564	2.63653e-08	-0.00993967	0.00149572	-6.64539	3.02417e-11	3.73179e-08	0.597192	0.400718	?
rs8088085-A	18q21.2	MEX3C	Known	0.0471204	0.9645	5.44776	4.794e-08	0.00545874	0.00147324	3.70525	0.000211182	0.00738683	0.00141747	5.21129	1.87532e-07	2.35331e-05	0.799072	0.170689	Not Shared
rs464901-T	22q11.21	TUBA8	Known	-1.05854	0.2894	7.05556	1.531e-12	0.00644154	0.00154648	4.16528	3.10973e-05	0.00989377	0.00149748	6.60693	3.92363e-11	4.41441e-09	0.834637	0.162839	Not Shared
rs133902-T	22q12.1	MYO18B	Known	1.90769	0.05649	6.16176	9.137e-10	0.00776629	0.00148207	5.24018	1.60421e-07	0.00876181	0.00142931	6.1301	8.78223e-10	2.34799e-06	0.634479	0.357789	Not Shared

## Sheet: S7. GO BioSys CES
Supplementary Table 7. Gene Ontology of biological systems results for the gene sets of prioritized genes associated with a risk of cardioembolic stroke.
geneSet	description	link	size	overlap	expect	enrichmentRatio	pValue	FDR	overlapId	userId
GO:0061337	cardiac conduction	http://amigo.geneontology.org/amigo/term/GO:0061337	105	6	0.233137	25.7359	1.07493e-07	0.000761506	817;857;1482;2702;3757;3781	KCNH2;KCNN2;CAV1;CAMK2D;NKX2-5;GJA5
GO:0086003	cardiac muscle cell contraction	http://amigo.geneontology.org/amigo/term/GO:0086003	63	5	0.139882	35.7443	2.60888e-07	0.000761506	817;857;2702;3757;3781	KCNH2;KCNN2;CAV1;CAMK2D;GJA5
GO:0060048	cardiac muscle contraction	http://amigo.geneontology.org/amigo/term/GO:0060048	126	6	0.279765	21.4466	3.18099e-07	0.000761506	817;857;1482;2702;3757;3781	KCNH2;KCNN2;CAV1;CAMK2D;NKX2-5;GJA5
GO:0086001	cardiac muscle cell action potential	http://amigo.geneontology.org/amigo/term/GO:0086001	68	5	0.150984	33.1161	3.83822e-07	0.000761506	817;857;2702;3757;3781	KCNH2;KCNN2;CAV1;CAMK2D;GJA5
GO:0030048	actin filament-based movement	http://amigo.geneontology.org/amigo/term/GO:0030048	132	6	0.293087	20.4717	4.18824e-07	0.000761506	817;857;2702;3757;3781;7456	KCNH2;KCNN2;CAV1;CAMK2D;WIPF1;GJA5
GO:0003007	heart morphogenesis	http://amigo.geneontology.org/amigo/term/GO:0003007	250	7	0.555089	12.6106	1.10285e-06	0.00163435	1482;2702;5308;5747;6910;8751;27250	ADAM15;PTK2;PDCD4;PITX2;NKX2-5;GJA5;TBX5
GO:0006941	striated muscle contraction	http://amigo.geneontology.org/amigo/term/GO:0006941	160	6	0.355257	16.8892	1.29631e-06	0.00163435	817;857;1482;2702;3757;3781	KCNH2;KCNN2;CAV1;CAMK2D;NKX2-5;GJA5
GO:0086091	regulation of heart rate by cardiac conduction	http://amigo.geneontology.org/amigo/term/GO:0086091	38	4	0.0843735	47.4083	1.43822e-06	0.00163435	817;857;2702;3757	KCNH2;CAV1;CAMK2D;GJA5
GO:0035637	multicellular organismal signaling	http://amigo.geneontology.org/amigo/term/GO:0035637	170	6	0.37746	15.8957	1.84577e-06	0.00186444	817;857;1482;2702;3757;3781	KCNH2;KCNN2;CAV1;CAMK2D;NKX2-5;GJA5
GO:0003161	cardiac conduction system development	http://amigo.geneontology.org/amigo/term/GO:0003161	12	3	0.0266443	112.595	2.1865e-06	0.00198775	1482;2702;6910	NKX2-5;GJA5;TBX5
GO:0086009	membrane repolarization	http://amigo.geneontology.org/amigo/term/GO:0086009	44	4	0.0976956	40.9435	2.61995e-06	0.00216527	857;2702;3757;3781	KCNH2;KCNN2;CAV1;GJA5
GO:0003012	muscle system process	http://amigo.geneontology.org/amigo/term/GO:0003012	423	8	0.93921	8.51779	3.26483e-06	0.00247338	817;857;1482;2702;3757;3781;5747;58529	PTK2;KCNH2;KCNN2;CAV1;CAMK2D;NKX2-5;MYOZ1;GJA5
GO:0009719	response to endogenous stimulus	http://amigo.geneontology.org/amigo/term/GO:0009719	1595	14	3.54147	3.95316	3.75451e-06	0.00262556	463;857;861;1026;1482;2100;2250;3480;4756;5747;9148;9612;9915;27250	NCOR2;FGF5;NEURL1;PTK2;PDCD4;ARNT2;ZFHX3;ESR2;RUNX1;CDKN1A;CAV1;IGF1R;NKX2-5;NEO1
GO:0070252	actin-mediated cell contraction	http://amigo.geneontology.org/amigo/term/GO:0070252	110	5	0.244239	20.4717	4.21317e-06	0.00266576	817;857;2702;3757;3781	KCNH2;KCNN2;CAV1;CAMK2D;GJA5
GO:1903779	regulation of cardiac conduction	http://amigo.geneontology.org/amigo/term/GO:1903779	51	4	0.113238	35.3238	4.76978e-06	0.00266576	817;857;1482;2702	CAV1;CAMK2D;NKX2-5;GJA5
GO:0086002	cardiac muscle cell action potential involved in contraction	http://amigo.geneontology.org/amigo/term/GO:0086002	51	4	0.113238	35.3238	4.76978e-06	0.00266576	857;2702;3757;3781	KCNH2;KCNN2;CAV1;GJA5
GO:0008016	regulation of heart contraction	http://amigo.geneontology.org/amigo/term/GO:0008016	205	6	0.455173	13.1818	5.44927e-06	0.00266576	817;857;1482;2702;3757;3781	KCNH2;KCNN2;CAV1;CAMK2D;NKX2-5;GJA5
GO:0060413	atrial septum morphogenesis	http://amigo.geneontology.org/amigo/term/GO:0060413	16	3	0.0355257	84.4459	5.53166e-06	0.00266576	1482;2702;6910	NKX2-5;GJA5;TBX5
GO:0086065	cell communication involved in cardiac conduction	http://amigo.geneontology.org/amigo/term/GO:0086065	53	4	0.117679	33.9908	5.57139e-06	0.00266576	817;857;2702;3781	KCNN2;CAV1;CAMK2D;GJA5
GO:0001508	action potential	http://amigo.geneontology.org/amigo/term/GO:0001508	127	5	0.281985	17.7314	8.51635e-06	0.00387111	817;857;2702;3757;3781	KCNH2;KCNN2;CAV1;CAMK2D;GJA5
GO:0060047	heart contraction	http://amigo.geneontology.org/amigo/term/GO:0060047	231	6	0.512902	11.6981	1.07902e-05	0.00462491	817;857;1482;2702;3757;3781	KCNH2;KCNN2;CAV1;CAMK2D;NKX2-5;GJA5
GO:0003283	atrial septum development	http://amigo.geneontology.org/amigo/term/GO:0003283	20	3	0.0444071	67.5568	1.11922e-05	0.00462491	1482;2702;6910	NKX2-5;GJA5;TBX5
GO:0003015	heart process	http://amigo.geneontology.org/amigo/term/GO:0003015	240	6	0.532885	11.2595	1.34102e-05	0.00530054	817;857;1482;2702;3757;3781	KCNH2;KCNN2;CAV1;CAMK2D;NKX2-5;GJA5
GO:1903522	regulation of blood circulation	http://amigo.geneontology.org/amigo/term/GO:1903522	248	6	0.550648	10.8963	1.6151e-05	0.00598175	817;857;1482;2702;3757;3781	KCNH2;KCNN2;CAV1;CAMK2D;NKX2-5;GJA5
GO:0045926	negative regulation of growth	http://amigo.geneontology.org/amigo/term/GO:0045926	250	6	0.555089	10.8091	1.69024e-05	0.00598175	1026;2100;5747;6910;8751;58529	ADAM15;PTK2;ESR2;CDKN1A;MYOZ1;TBX5
GO:0086064	cell communication by electrical coupling involved in cardiac conduction	http://amigo.geneontology.org/amigo/term/GO:0086064	23	3	0.0510682	58.745	1.73075e-05	0.00598175	817;857;2702	CAV1;CAMK2D;GJA5
GO:0055117	regulation of cardiac muscle contraction	http://amigo.geneontology.org/amigo/term/GO:0055117	71	4	0.157645	25.3734	1.79669e-05	0.00598175	817;857;1482;2702	CAV1;CAMK2D;NKX2-5;GJA5
GO:0007507	heart development	http://amigo.geneontology.org/amigo/term/GO:0007507	536	8	1.19011	6.72207	1.84236e-05	0.00598175	1026;1482;2702;5308;5747;6910;8751;27250	ADAM15;PTK2;PDCD4;PITX2;CDKN1A;NKX2-5;GJA5;TBX5
GO:0060485	mesenchyme development	http://amigo.geneontology.org/amigo/term/GO:0060485	262	6	0.581733	10.314	2.20278e-05	0.00676778	1482;5308;6910;8751;9839;27250	ADAM15;PDCD4;ZEB2;PITX2;NKX2-5;TBX5
GO:0001570	vasculogenesis	http://amigo.geneontology.org/amigo/term/GO:0001570	75	4	0.166527	24.0202	2.23335e-05	0.00676778	857;1482;5747;6910	PTK2;CAV1;NKX2-5;TBX5
GO:0086011	membrane repolarization during action potential	http://amigo.geneontology.org/amigo/term/GO:0086011	26	3	0.0577292	51.9667	2.52927e-05	0.00741729	857;3757;3781	KCNH2;KCNN2;CAV1
GO:0098901	regulation of cardiac muscle cell action potential	http://amigo.geneontology.org/amigo/term/GO:0098901	28	3	0.0621699	48.2548	3.17715e-05	0.00875256	817;857;2702	CAV1;CAMK2D;GJA5
GO:0010644	cell communication by electrical coupling	http://amigo.geneontology.org/amigo/term/GO:0010644	28	3	0.0621699	48.2548	3.17715e-05	0.00875256	817;857;2702	CAV1;CAMK2D;GJA5
GO:0051899	membrane depolarization	http://amigo.geneontology.org/amigo/term/GO:0051899	85	4	0.18873	21.1943	3.66201e-05	0.0095118	817;857;2702;3757	KCNH2;CAV1;CAMK2D;GJA5
GO:0006942	regulation of striated muscle contraction	http://amigo.geneontology.org/amigo/term/GO:0006942	85	4	0.18873	21.1943	3.66201e-05	0.0095118	817;857;1482;2702	CAV1;CAMK2D;NKX2-5;GJA5
GO:0003209	cardiac atrium morphogenesis	http://amigo.geneontology.org/amigo/term/GO:0003209	30	3	0.0666107	45.0378	3.92546e-05	0.00991289	1482;2702;6910	NKX2-5;GJA5;TBX5
GO:0006928	movement of cell or subcellular component	http://amigo.geneontology.org/amigo/term/GO:0006928	1967	14	4.36744	3.20554	4.22358e-05	0.0101721	817;857;2702;3480;3757;3781;4756;5308;5747;6910;7456;8751;9148;9839	ADAM15;NEURL1;PTK2;ZEB2;PITX2;KCNH2;KCNN2;CAV1;CAMK2D;WIPF1;IGF1R;NEO1;GJA5;TBX5
GO:0035295	tube development	http://amigo.geneontology.org/amigo/term/GO:0035295	992	10	2.20259	4.5401	4.25188e-05	0.0101721	857;861;1026;1482;2702;5747;6910;8751;9839;92344	ADAM15;PTK2;ZEB2;RUNX1;CDKN1A;CAV1;GORAB;NKX2-5;GJA5;TBX5
GO:0008283	cell proliferation	http://amigo.geneontology.org/amigo/term/GO:0008283	1986	14	4.40963	3.17487	4.70488e-05	0.0108567	857;861;1026;1482;2060;2250;3480;5308;5747;6910;9148;9839;9915;27250	FGF5;NEURL1;PTK2;PDCD4;ARNT2;ZEB2;PITX2;RUNX1;CDKN1A;CAV1;EPS15;IGF1R;NKX2-5;TBX5
GO:0003164	His-Purkinje system development	http://amigo.geneontology.org/amigo/term/GO:0003164	5	2	0.0111018	180.151	4.7769e-05	0.0108567	1482;6910	NKX2-5;TBX5
GO:0002027	regulation of heart rate	http://amigo.geneontology.org/amigo/term/GO:0002027	93	4	0.206493	19.3711	5.21413e-05	0.011366	817;857;2702;3757	KCNH2;CAV1;CAMK2D;GJA5
GO:0060306	regulation of membrane repolarization	http://amigo.geneontology.org/amigo/term/GO:0060306	33	3	0.0732717	40.9435	5.25106e-05	0.011366	857;2702;3757	KCNH2;CAV1;GJA5
GO:0072359	circulatory system development	http://amigo.geneontology.org/amigo/term/GO:0072359	1026	10	2.27808	4.38965	5.66105e-05	0.0116171	857;861;1026;1482;2702;5308;5747;6910;8751;27250	ADAM15;PTK2;PDCD4;PITX2;RUNX1;CDKN1A;CAV1;NKX2-5;GJA5;TBX5
GO:0003230	cardiac atrium development	http://amigo.geneontology.org/amigo/term/GO:0003230	34	3	0.0754921	39.7393	5.75042e-05	0.0116171	1482;2702;6910	NKX2-5;GJA5;TBX5
GO:0086005	ventricular cardiac muscle cell action potential	http://amigo.geneontology.org/amigo/term/GO:0086005	34	3	0.0754921	39.7393	5.75042e-05	0.0116171	857;2702;3757	KCNH2;CAV1;GJA5
GO:0008015	blood circulation	http://amigo.geneontology.org/amigo/term/GO:0008015	471	7	1.04579	6.69352	6.80195e-05	0.013231	817;857;1482;2702;3757;3781;84909	KCNH2;KCNN2;CAV1;AOPEP;CAMK2D;NKX2-5;GJA5
GO:0099622	cardiac muscle cell membrane repolarization	http://amigo.geneontology.org/amigo/term/GO:0099622	36	3	0.0799328	37.5315	6.84035e-05	0.013231	2702;3757;3781	KCNH2;KCNN2;GJA5
GO:0051891	positive regulation of cardioblast differentiation	http://amigo.geneontology.org/amigo/term/GO:0051891	6	2	0.0133221	150.126	7.15532e-05	0.0132489	1482;6910	NKX2-5;TBX5
GO:0048640	negative regulation of developmental growth	http://amigo.geneontology.org/amigo/term/GO:0048640	101	4	0.224256	17.8368	7.19961e-05	0.0132489	1026;5747;6910;58529	PTK2;CDKN1A;MYOZ1;TBX5
GO:0038083	peptidyl-tyrosine autophosphorylation	http://amigo.geneontology.org/amigo/term/GO:0038083	37	3	0.0821531	36.5172	7.43254e-05	0.0132489	857;3480;5747	PTK2;CAV1;IGF1R
GO:0086004	regulation of cardiac muscle cell contraction	http://amigo.geneontology.org/amigo/term/GO:0086004	37	3	0.0821531	36.5172	7.43254e-05	0.0132489	817;857;2702	CAV1;CAMK2D;GJA5
GO:0003013	circulatory system process	http://amigo.geneontology.org/amigo/term/GO:0003013	480	7	1.06577	6.56802	7.6613e-05	0.013394	817;857;1482;2702;3757;3781;84909	KCNH2;KCNN2;CAV1;AOPEP;CAMK2D;NKX2-5;GJA5
GO:0048863	stem cell differentiation	http://amigo.geneontology.org/amigo/term/GO:0048863	202	5	0.448512	11.148	7.92e-05	0.013585	861;1482;5308;6910;9839	ZEB2;PITX2;RUNX1;NKX2-5;TBX5
GO:0048762	mesenchymal cell differentiation	http://amigo.geneontology.org/amigo/term/GO:0048762	206	5	0.457393	10.9315	8.68847e-05	0.0146272	5308;6910;8751;9839;27250	ADAM15;PDCD4;ZEB2;PITX2;TBX5
GO:0040008	regulation of growth	http://amigo.geneontology.org/amigo/term/GO:0040008	670	8	1.48764	5.37765	8.98101e-05	0.0148448	817;1026;1482;2100;5747;6910;8751;58529	ADAM15;PTK2;ESR2;CDKN1A;CAMK2D;NKX2-5;MYOZ1;TBX5
GO:0006936	muscle contraction	http://amigo.geneontology.org/amigo/term/GO:0006936	339	6	0.7527	7.9713	9.25611e-05	0.0150263	817;857;1482;2702;3757;3781	KCNH2;KCNN2;CAV1;CAMK2D;NKX2-5;GJA5
GO:1901844	regulation of cell communication by electrical coupling involved in cardiac conduction	http://amigo.geneontology.org/amigo/term/GO:1901844	7	2	0.0155425	128.68	0.000100034	0.0159316	817;857	CAV1;CAMK2D
GO:0001944	vasculature development	http://amigo.geneontology.org/amigo/term/GO:0001944	682	8	1.51428	5.28303	0.000101642	0.0159316	857;861;1482;2702;5747;6910;8751;27250	ADAM15;PTK2;PDCD4;RUNX1;CAV1;NKX2-5;GJA5;TBX5
GO:1903115	regulation of actin filament-based movement	http://amigo.geneontology.org/amigo/term/GO:1903115	42	3	0.0932549	32.1699	0.000108978	0.016594	817;857;2702	CAV1;CAMK2D;GJA5
GO:0071495	cellular response to endogenous stimulus	http://amigo.geneontology.org/amigo/term/GO:0071495	1347	11	2.99082	3.67792	0.000110342	0.016594	857;861;1482;2100;2250;3480;4756;5747;9148;9612;27250	NCOR2;FGF5;NEURL1;PTK2;PDCD4;ESR2;RUNX1;CAV1;IGF1R;NKX2-5;NEO1
GO:0072358	cardiovascular system development	http://amigo.geneontology.org/amigo/term/GO:0072358	691	8	1.53427	5.21422	0.000111345	0.016594	857;861;1482;2702;5747;6910;8751;27250	ADAM15;PTK2;PDCD4;RUNX1;CAV1;NKX2-5;GJA5;TBX5
GO:0014706	striated muscle tissue development	http://amigo.geneontology.org/amigo/term/GO:0014706	357	6	0.792667	7.56938	0.000122933	0.0178256	857;1482;2702;6910;9148;58529	NEURL1;CAV1;NKX2-5;MYOZ1;GJA5;TBX5
GO:0090257	regulation of muscle system process	http://amigo.geneontology.org/amigo/term/GO:0090257	222	5	0.492919	10.1437	0.00012353	0.0178256	817;857;1482;2702;5747	PTK2;CAV1;CAMK2D;NKX2-5;GJA5
GO:0098909	regulation of cardiac muscle cell action potential involved in regulation of contraction	http://amigo.geneontology.org/amigo/term/GO:0098909	8	2	0.0177628	112.595	0.000133192	0.0186285	817;857	CAV1;CAMK2D
GO:0051890	regulation of cardioblast differentiation	http://amigo.geneontology.org/amigo/term/GO:0051890	8	2	0.0177628	112.595	0.000133192	0.0186285	1482;6910	NKX2-5;TBX5
GO:0030029	actin filament-based process	http://amigo.geneontology.org/amigo/term/GO:0030029	715	8	1.58755	5.0392	0.000141052	0.0194288	817;857;1482;2702;3757;3781;7456;58529	KCNH2;KCNN2;CAV1;CAMK2D;WIPF1;NKX2-5;MYOZ1;GJA5
GO:0044057	regulation of system process	http://amigo.geneontology.org/amigo/term/GO:0044057	535	7	1.18789	5.8928	0.000150626	0.0201428	817;857;1482;2702;3757;3781;5747	PTK2;KCNH2;KCNN2;CAV1;CAMK2D;NKX2-5;GJA5
GO:0060537	muscle tissue development	http://amigo.geneontology.org/amigo/term/GO:0060537	371	6	0.823752	7.28375	0.000151647	0.0201428	857;1482;2702;6910;9148;58529	NEURL1;CAV1;NKX2-5;MYOZ1;GJA5;TBX5
GO:0009888	tissue development	http://amigo.geneontology.org/amigo/term/GO:0009888	1925	13	4.27418	3.04152	0.000152882	0.0201428	857;861;1026;1482;2702;5308;6910;8751;9148;9839;27250;58529;92344	ADAM15;NEURL1;PDCD4;ZEB2;PITX2;RUNX1;CDKN1A;CAV1;GORAB;NKX2-5;MYOZ1;GJA5;TBX5
GO:0045892	negative regulation of transcription, DNA-templated	http://amigo.geneontology.org/amigo/term/GO:0045892	1167	10	2.59115	3.85928	0.000165956	0.0215529	463;857;861;1482;2100;9612;9839;22955;27250;58529	NCOR2;PDCD4;ZEB2;ZFHX3;ESR2;RUNX1;SCMH1;CAV1;NKX2-5;MYOZ1
GO:0007517	muscle organ development	http://amigo.geneontology.org/amigo/term/GO:0007517	380	6	0.843735	7.11124	0.000172756	0.0218481	463;857;1482;6910;9148;58529	NEURL1;ZFHX3;CAV1;NKX2-5;MYOZ1;TBX5
GO:0098900	regulation of action potential	http://amigo.geneontology.org/amigo/term/GO:0098900	49	3	0.108797	27.5742	0.000173035	0.0218481	817;857;2702	CAV1;CAMK2D;GJA5
GO:0040007	growth	http://amigo.geneontology.org/amigo/term/GO:0040007	961	9	2.13376	4.2179	0.000195199	0.024309	817;1026;1482;2100;5747;6910;8751;9839;58529	ADAM15;PTK2;ZEB2;ESR2;CDKN1A;CAMK2D;NKX2-5;MYOZ1;TBX5
GO:0010649	regulation of cell communication by electrical coupling	http://amigo.geneontology.org/amigo/term/GO:0010649	10	2	0.0222036	90.0757	0.000213461	0.0258743	817;857	CAV1;CAMK2D
GO:0003211	cardiac ventricle formation	http://amigo.geneontology.org/amigo/term/GO:0003211	10	2	0.0222036	90.0757	0.000213461	0.0258743	1482;6910	NKX2-5;TBX5
GO:1903507	negative regulation of nucleic acid-templated transcription	http://amigo.geneontology.org/amigo/term/GO:1903507	1215	10	2.69773	3.70682	0.000230908	0.027276	463;857;861;1482;2100;9612;9839;22955;27250;58529	NCOR2;PDCD4;ZEB2;ZFHX3;ESR2;RUNX1;SCMH1;CAV1;NKX2-5;MYOZ1
GO:0048514	blood vessel morphogenesis	http://amigo.geneontology.org/amigo/term/GO:0048514	574	7	1.27448	5.49242	0.000232212	0.027276	857;861;1482;2702;5747;6910;8751	ADAM15;PTK2;RUNX1;CAV1;NKX2-5;GJA5;TBX5
GO:1902679	negative regulation of RNA biosynthetic process	http://amigo.geneontology.org/amigo/term/GO:1902679	1217	10	2.70217	3.70073	0.000234025	0.027276	463;857;861;1482;2100;9612;9839;22955;27250;58529	NCOR2;PDCD4;ZEB2;ZFHX3;ESR2;RUNX1;SCMH1;CAV1;NKX2-5;MYOZ1
GO:0007167	enzyme linked receptor protein signaling pathway	http://amigo.geneontology.org/amigo/term/GO:0007167	989	9	2.19593	4.09849	0.000242166	0.0278675	857;1482;2060;2250;3480;4756;5747;9148;27250	FGF5;NEURL1;PTK2;PDCD4;CAV1;EPS15;IGF1R;NKX2-5;NEO1
GO:0016264	gap junction assembly	http://amigo.geneontology.org/amigo/term/GO:0016264	11	2	0.0244239	81.887	0.000260531	0.0293091	857;2702	CAV1;GJA5
GO:0035051	cardiocyte differentiation	http://amigo.geneontology.org/amigo/term/GO:0035051	141	4	0.31307	12.7767	0.000261142	0.0293091	1482;5308;6910;27250	PDCD4;PITX2;NKX2-5;TBX5
GO:0003207	cardiac chamber formation	http://amigo.geneontology.org/amigo/term/GO:0003207	12	2	0.0266443	75.0631	0.0003122	0.0346123	1482;6910	NKX2-5;TBX5
GO:0035239	tube morphogenesis	http://amigo.geneontology.org/amigo/term/GO:0035239	806	8	1.78961	4.47026	0.00031977	0.0350244	857;861;1482;2702;5747;6910;8751;9839	ADAM15;PTK2;ZEB2;RUNX1;CAV1;NKX2-5;GJA5;TBX5
GO:0061061	muscle structure development	http://amigo.geneontology.org/amigo/term/GO:0061061	610	7	1.35442	5.16828	0.000336301	0.0362639	463;857;1482;6910;9148;27250;58529	NEURL1;PDCD4;ZFHX3;CAV1;NKX2-5;MYOZ1;TBX5
GO:0006937	regulation of muscle contraction	http://amigo.geneontology.org/amigo/term/GO:0006937	151	4	0.335274	11.9306	0.000339064	0.0362639	817;857;1482;2702	CAV1;CAMK2D;NKX2-5;GJA5
GO:0007389	pattern specification process	http://amigo.geneontology.org/amigo/term/GO:0007389	433	6	0.961414	6.24081	0.000348974	0.0368898	1482;5308;6910;9839;22955;92344	ZEB2;PITX2;SCMH1;GORAB;NKX2-5;TBX5
GO:0048589	developmental growth	http://amigo.geneontology.org/amigo/term/GO:0048589	623	7	1.38328	5.06043	0.00038204	0.0399209	1026;1482;5747;6910;8751;9839;58529	ADAM15;PTK2;ZEB2;CDKN1A;NKX2-5;MYOZ1;TBX5
GO:0051253	negative regulation of RNA metabolic process	http://amigo.geneontology.org/amigo/term/GO:0051253	1295	10	2.87536	3.47783	0.000386769	0.0399559	463;857;861;1482;2100;9612;9839;22955;27250;58529	NCOR2;PDCD4;ZEB2;ZFHX3;ESR2;RUNX1;SCMH1;CAV1;NKX2-5;MYOZ1
GO:1903524	positive regulation of blood circulation	http://amigo.geneontology.org/amigo/term/GO:1903524	65	3	0.144323	20.7867	0.000400334	0.0404382	857;1482;2702	CAV1;NKX2-5;GJA5
GO:0042246	tissue regeneration	http://amigo.geneontology.org/amigo/term/GO:0042246	65	3	0.144323	20.7867	0.000400334	0.0404382	1026;8751;58529	ADAM15;CDKN1A;MYOZ1
GO:0000122	negative regulation of transcription by RNA polymerase II	http://amigo.geneontology.org/amigo/term/GO:0000122	835	8	1.854	4.315	0.000405657	0.0405255	463;857;861;1482;2100;9612;9839;58529	NCOR2;ZEB2;ZFHX3;ESR2;RUNX1;CAV1;NKX2-5;MYOZ1
GO:0042127	regulation of cell proliferation	http://amigo.geneontology.org/amigo/term/GO:0042127	1564	11	3.47264	3.16762	0.000412007	0.0407126	857;1026;1482;2060;2250;3480;5747;6910;9148;9915;27250	FGF5;NEURL1;PTK2;PDCD4;ARNT2;CDKN1A;CAV1;EPS15;IGF1R;NKX2-5;TBX5
GO:0010660	regulation of muscle cell apoptotic process	http://amigo.geneontology.org/amigo/term/GO:0010660	66	3	0.146543	20.4717	0.000418758	0.0409347	817;1482;27250	PDCD4;CAMK2D;NKX2-5
GO:0048646	anatomical structure formation involved in morphogenesis	http://amigo.geneontology.org/amigo/term/GO:0048646	1067	9	2.36912	3.79888	0.000425334	0.0411353	857;861;1482;2702;5747;6910;8751;9839;58529	ADAM15;PTK2;ZEB2;RUNX1;CAV1;NKX2-5;MYOZ1;GJA5;TBX5
GO:2000736	regulation of stem cell differentiation	http://amigo.geneontology.org/amigo/term/GO:2000736	68	3	0.150984	19.8696	0.000457222	0.0437538	861;1482;6910	RUNX1;NKX2-5;TBX5
GO:0003281	ventricular septum development	http://amigo.geneontology.org/amigo/term/GO:0003281	69	3	0.153205	19.5817	0.000477276	0.0451971	1482;2702;6910	NKX2-5;GJA5;TBX5
GO:0010657	muscle cell apoptotic process	http://amigo.geneontology.org/amigo/term/GO:0010657	70	3	0.155425	19.3019	0.000497886	0.0466627	817;1482;27250	PDCD4;CAMK2D;NKX2-5
GO:0001568	blood vessel development	http://amigo.geneontology.org/amigo/term/GO:0001568	654	7	1.45211	4.82056	0.000511521	0.0474514	857;861;1482;2702;5747;6910;8751	ADAM15;PTK2;RUNX1;CAV1;NKX2-5;GJA5;TBX5

## Sheet: S8. GO BioSys AF exc
Supplementary Table 8. Gene Ontology of biological systems results for the gene sets of prioritized genes associated with atrial fibrillation risk exclusive.
geneSet	description	link	size	overlap	expect	enrichmentRatio	pValue	FDR	overlapId	userId
GO:0002027	regulation of heart rate	http://amigo.geneontology.org/amigo/term/GO:0002027	93	7	0.340434	20.562	4.57788e-08	0.00016362	845;3752;4624;4625;6331;6336;7531	SCN10A;SCN5A;KCND3;MYH6;MYH7;CASQ2;YWHAE
GO:0044057	regulation of system process	http://amigo.geneontology.org/amigo/term/GO:0044057	535	13	1.95841	6.63803	5.33004e-08	0.00016362	845;2626;3752;4624;4625;6331;6336;7068;7531;9464;84163;93649;114907	SCN10A;SCN5A;KCND3;MYH6;MYH7;GTF2IRD2;GATA4;CASQ2;MYOCD;FBXO32;YWHAE;THRB;HAND2
GO:0008016	regulation of heart contraction	http://amigo.geneontology.org/amigo/term/GO:0008016	205	9	0.75042	11.9933	5.39942e-08	0.00016362	845;2626;3752;4624;4625;6331;6336;7068;7531	SCN10A;SCN5A;KCND3;MYH6;MYH7;GATA4;CASQ2;YWHAE;THRB
GO:0090257	regulation of muscle system process	http://amigo.geneontology.org/amigo/term/GO:0090257	222	9	0.81265	11.0749	1.06871e-07	0.000242891	845;2626;4625;6331;6336;9464;84163;93649;114907	SCN10A;SCN5A;MYH7;GTF2IRD2;GATA4;CASQ2;MYOCD;FBXO32;HAND2
GO:0060047	heart contraction	http://amigo.geneontology.org/amigo/term/GO:0060047	231	9	0.845595	10.6434	1.49951e-07	0.00027264	845;2626;3752;4624;4625;6331;6336;7068;7531	SCN10A;SCN5A;KCND3;MYH6;MYH7;GATA4;CASQ2;YWHAE;THRB
GO:0003015	heart process	http://amigo.geneontology.org/amigo/term/GO:0003015	240	9	0.878541	10.2443	2.07436e-07	0.000314299	845;2626;3752;4624;4625;6331;6336;7068;7531	SCN10A;SCN5A;KCND3;MYH6;MYH7;GATA4;CASQ2;YWHAE;THRB
GO:1903522	regulation of blood circulation	http://amigo.geneontology.org/amigo/term/GO:1903522	248	9	0.907825	9.9138	2.73758e-07	0.000355533	845;2626;3752;4624;4625;6331;6336;7068;7531	SCN10A;SCN5A;KCND3;MYH6;MYH7;GATA4;CASQ2;YWHAE;THRB
GO:0003012	muscle system process	http://amigo.geneontology.org/amigo/term/GO:0003012	423	11	1.54843	7.10398	3.30552e-07	0.000375216	845;2626;3752;4624;4625;6331;6336;8082;9464;84163;93649	SCN10A;SCN5A;KCND3;SSPN;MYH6;MYH7;GTF2IRD2;GATA4;CASQ2;MYOCD;HAND2
GO:0060048	cardiac muscle contraction	http://amigo.geneontology.org/amigo/term/GO:0060048	126	7	0.461234	15.1767	3.7146e-07	0.000375216	845;2626;3752;4624;4625;6331;6336	SCN10A;SCN5A;KCND3;MYH6;MYH7;GATA4;CASQ2
GO:0006941	striated muscle contraction	http://amigo.geneontology.org/amigo/term/GO:0006941	160	7	0.585694	11.9516	1.8623e-06	0.00169302	845;2626;3752;4624;4625;6331;6336	SCN10A;SCN5A;KCND3;MYH6;MYH7;GATA4;CASQ2
GO:0006936	muscle contraction	http://amigo.geneontology.org/amigo/term/GO:0006936	339	9	1.24094	7.25258	3.66776e-06	0.00303124	845;2626;3752;4624;4625;6331;6336;8082;93649	SCN10A;SCN5A;KCND3;SSPN;MYH6;MYH7;GATA4;CASQ2;MYOCD
GO:0003231	cardiac ventricle development	http://amigo.geneontology.org/amigo/term/GO:0003231	123	6	0.450252	13.3259	5.70074e-06	0.00431879	2626;4624;4625;6331;9464;93649	SCN5A;MYH6;MYH7;GATA4;MYOCD;HAND2
GO:0048738	cardiac muscle tissue development	http://amigo.geneontology.org/amigo/term/GO:0048738	200	7	0.732117	9.56131	8.14161e-06	0.00556009	2066;2626;4624;4625;84700;93649;376132	MYO18B;MYH6;MYH7;GATA4;MYOCD;ERBB4;LRRC10
GO:0030048	actin filament-based movement	http://amigo.geneontology.org/amigo/term/GO:0030048	132	6	0.483197	12.4173	8.56245e-06	0.00556009	2626;3752;4624;4625;4641;6331	SCN5A;KCND3;MYH6;MYH7;GATA4;MYO1C
GO:0035051	cardiocyte differentiation	http://amigo.geneontology.org/amigo/term/GO:0035051	141	6	0.516143	11.6247	1.24923e-05	0.00737037	2626;4624;9464;84700;93649;376132	MYO18B;MYH6;GATA4;MYOCD;LRRC10;HAND2
GO:0043502	regulation of muscle adaptation	http://amigo.geneontology.org/amigo/term/GO:0043502	83	5	0.303829	16.4566	1.29717e-05	0.00737037	4625;6331;9464;84163;114907	SCN5A;MYH7;GTF2IRD2;FBXO32;HAND2
GO:0006942	regulation of striated muscle contraction	http://amigo.geneontology.org/amigo/term/GO:0006942	85	5	0.31115	16.0694	1.4573e-05	0.00779311	845;2626;4625;6331;6336	SCN10A;SCN5A;MYH7;GATA4;CASQ2
GO:0007512	adult heart development	http://amigo.geneontology.org/amigo/term/GO:0007512	14	3	0.0512482	58.5386	1.6508e-05	0.00833744	4624;4625;9464	MYH6;MYH7;HAND2
GO:0006937	regulation of muscle contraction	http://amigo.geneontology.org/amigo/term/GO:0006937	151	6	0.552748	10.8548	1.84517e-05	0.00860669	845;2626;4625;6331;6336;93649	SCN10A;SCN5A;MYH7;GATA4;CASQ2;MYOCD
GO:0086009	membrane repolarization	http://amigo.geneontology.org/amigo/term/GO:0086009	44	4	0.161066	24.8346	1.97693e-05	0.00860669	845;3752;6331;7531	SCN5A;KCND3;CASQ2;YWHAE
GO:0055002	striated muscle cell development	http://amigo.geneontology.org/amigo/term/GO:0055002	153	6	0.56007	10.713	1.98812e-05	0.00860669	845;1073;2626;4624;84700;376132	MYO18B;MYH6;GATA4;CASQ2;LRRC10;CFL2
GO:0003205	cardiac chamber development	http://amigo.geneontology.org/amigo/term/GO:0003205	164	6	0.600336	9.9944	2.94282e-05	0.0121605	2626;4624;4625;6331;9464;93649	SCN5A;MYH6;MYH7;GATA4;MYOCD;HAND2
GO:0055001	muscle cell development	http://amigo.geneontology.org/amigo/term/GO:0055001	166	6	0.607657	9.87399	3.15051e-05	0.0124527	845;1073;2626;4624;84700;376132	MYO18B;MYH6;GATA4;CASQ2;LRRC10;CFL2
GO:0061337	cardiac conduction	http://amigo.geneontology.org/amigo/term/GO:0061337	105	5	0.384361	13.0086	4.05656e-05	0.0151124	845;3752;6331;6336;7531	SCN10A;SCN5A;KCND3;CASQ2;YWHAE
GO:0010927	cellular component assembly involved in morphogenesis	http://amigo.geneontology.org/amigo/term/GO:0010927	106	5	0.388022	12.8859	4.24549e-05	0.0151124	845;1073;4624;90102;124626	PHLDB2;MYH6;CASQ2;CFL2;ZPBP2
GO:0051146	striated muscle cell differentiation	http://amigo.geneontology.org/amigo/term/GO:0051146	260	7	0.951752	7.35485	4.41514e-05	0.0151124	845;1073;2626;4624;84700;93649;376132	MYO18B;MYH6;GATA4;CASQ2;MYOCD;LRRC10;CFL2
GO:0014706	striated muscle tissue development	http://amigo.geneontology.org/amigo/term/GO:0014706	357	8	1.30683	6.12169	4.48834e-05	0.0151124	1073;2066;2626;4624;4625;84700;93649;376132	MYO18B;MYH6;MYH7;GATA4;MYOCD;ERBB4;LRRC10;CFL2
GO:0030029	actin filament-based process	http://amigo.geneontology.org/amigo/term/GO:0030029	715	11	2.61732	4.20277	4.94477e-05	0.0153648	845;1073;1398;2042;2626;3752;4624;4625;4641;6331;90102	SCN5A;PHLDB2;KCND3;MYH6;MYH7;GATA4;CASQ2;EPHA3;CRK;MYO1C;CFL2
GO:0008015	blood circulation	http://amigo.geneontology.org/amigo/term/GO:0008015	471	9	1.72414	5.22001	5.01342e-05	0.0153648	845;2626;3752;4624;4625;6331;6336;7068;7531	SCN10A;SCN5A;KCND3;MYH6;MYH7;GATA4;CASQ2;YWHAE;THRB
GO:0070252	actin-mediated cell contraction	http://amigo.geneontology.org/amigo/term/GO:0070252	110	5	0.402664	12.4173	5.07034e-05	0.0153648	2626;3752;4624;4625;6331	SCN5A;KCND3;MYH6;MYH7;GATA4
GO:0055007	cardiac muscle cell differentiation	http://amigo.geneontology.org/amigo/term/GO:0055007	111	5	0.406325	12.3054	5.29469e-05	0.0155271	2626;4624;84700;93649;376132	MYO18B;MYH6;GATA4;MYOCD;LRRC10
GO:0003013	circulatory system process	http://amigo.geneontology.org/amigo/term/GO:0003013	480	9	1.75708	5.12213	5.80276e-05	0.0162115	845;2626;3752;4624;4625;6331;6336;7068;7531	SCN10A;SCN5A;KCND3;MYH6;MYH7;GATA4;CASQ2;YWHAE;THRB
GO:0060537	muscle tissue development	http://amigo.geneontology.org/amigo/term/GO:0060537	371	8	1.35808	5.89068	5.8847e-05	0.0162115	1073;2066;2626;4624;4625;84700;93649;376132	MYO18B;MYH6;MYH7;GATA4;MYOCD;ERBB4;LRRC10;CFL2
GO:0086001	cardiac muscle cell action potential	http://amigo.geneontology.org/amigo/term/GO:0086001	68	4	0.24892	16.0694	0.000111073	0.0296989	3752;6331;6336;7531	SCN10A;SCN5A;KCND3;YWHAE
GO:0055117	regulation of cardiac muscle contraction	http://amigo.geneontology.org/amigo/term/GO:0055117	71	4	0.259902	15.3904	0.00013144	0.0340027	845;2626;6331;6336	SCN10A;SCN5A;GATA4;CASQ2
GO:0007507	heart development	http://amigo.geneontology.org/amigo/term/GO:0007507	536	9	1.96207	4.58698	0.00013465	0.0340027	2066;2626;4624;4625;6331;9464;84700;93649;376132	SCN5A;MYO18B;MYH6;MYH7;GATA4;MYOCD;ERBB4;LRRC10;HAND2
GO:0003208	cardiac ventricle morphogenesis	http://amigo.geneontology.org/amigo/term/GO:0003208	72	4	0.263562	15.1767	0.000138792	0.0341016	2626;4624;4625;9464	MYH6;MYH7;GATA4;HAND2
GO:0055013	cardiac muscle cell development	http://amigo.geneontology.org/amigo/term/GO:0055013	76	4	0.278205	14.3779	0.000171205	0.0409586	2626;4624;84700;376132	MYO18B;MYH6;GATA4;LRRC10
GO:0086019	cell-cell signaling involved in cardiac conduction	http://amigo.geneontology.org/amigo/term/GO:0086019	30	3	0.109818	27.318	0.000176602	0.0411664	845;6331;6336	SCN10A;SCN5A;CASQ2
GO:0086029	Purkinje myocyte to ventricular cardiac muscle cell signaling	http://amigo.geneontology.org/amigo/term/GO:0086029	6	2	0.0219635	91.0601	0.000195855	0.0434274	845;6331	SCN5A;CASQ2
GO:0086068	Purkinje myocyte to ventricular cardiac muscle cell communication	http://amigo.geneontology.org/amigo/term/GO:0086068	6	2	0.0219635	91.0601	0.000195855	0.0434274	845;6331	SCN5A;CASQ2
GO:0055006	cardiac cell development	http://amigo.geneontology.org/amigo/term/GO:0055006	81	4	0.296507	13.4904	0.000219009	0.0463027	2626;4624;84700;376132	MYO18B;MYH6;GATA4;LRRC10
GO:0003300	cardiac muscle hypertrophy	http://amigo.geneontology.org/amigo/term/GO:0003300	81	4	0.296507	13.4904	0.000219009	0.0463027	2626;4624;4625;9464	MYH6;MYH7;GATA4;HAND2
GO:0042692	muscle cell differentiation	http://amigo.geneontology.org/amigo/term/GO:0042692	338	7	1.23728	5.65758	0.000226171	0.04673	845;1073;2626;4624;84700;93649;376132	MYO18B;MYH6;GATA4;CASQ2;MYOCD;LRRC10;CFL2
GO:0060306	regulation of membrane repolarization	http://amigo.geneontology.org/amigo/term/GO:0060306	33	3	0.120799	24.8346	0.000235478	0.0475465	845;6331;7531	SCN5A;CASQ2;YWHAE
GO:0014897	striated muscle hypertrophy	http://amigo.geneontology.org/amigo/term/GO:0014897	83	4	0.303829	13.1653	0.000240583	0.0475465	2626;4624;4625;9464	MYH6;MYH7;GATA4;HAND2
GO:0014896	muscle hypertrophy	http://amigo.geneontology.org/amigo/term/GO:0014896	85	4	0.31115	12.8555	0.000263645	0.049737	2626;4624;4625;9464	MYH6;MYH7;GATA4;HAND2
GO:0086028	bundle of His cell to Purkinje myocyte signaling	http://amigo.geneontology.org/amigo/term/GO:0086028	7	2	0.0256241	78.0515	0.000273551	0.049737	6331;6336	SCN10A;SCN5A
GO:0086043	bundle of His cell action potential	http://amigo.geneontology.org/amigo/term/GO:0086043	7	2	0.0256241	78.0515	0.000273551	0.049737	6331;6336	SCN10A;SCN5A
GO:0060371	regulation of atrial cardiac muscle cell membrane depolarization	http://amigo.geneontology.org/amigo/term/GO:0060371	7	2	0.0256241	78.0515	0.000273551	0.049737	6331;6336	SCN10A;SCN5A

## Sheet: S9. Dif AF exc y CES
Supplementary Table 9. Gene Ontology of biological systems results for the gene sets of prioritized genes associated with atrial fibrillation risk that do not overlap with those associated with CES.
geneSet	description	link	size	overlap	expect	enrichmentRatio	pValue	FDR	overlapId	userId
GO:0048738	cardiac muscle tissue development	http://amigo.geneontology.org/amigo/term/GO:0048738	200	11	0.924148	11.9029	1.89208e-09	1.72009e-06	2066;2626;4092;4624;4625;5318;5350;9472;84700;93649;376132	PLN;AKAP6;PKP2;SMAD7;LRRC10;MYO18B;ERBB4;MYOCD;MYH6;MYH7;GATA4
GO:0003231	cardiac ventricle development	http://amigo.geneontology.org/amigo/term/GO:0003231	123	9	0.568351	15.8353	5.11909e-09	3.62026e-06	2626;4092;4624;4625;5318;6331;6586;9464;93649	SCN5A;PKP2;SMAD7;SLIT3;MYOCD;MYH6;MYH7;HAND2;GATA4
GO:0003205	cardiac chamber development	http://amigo.geneontology.org/amigo/term/GO:0003205	164	9	0.757801	11.8765	6.3252e-08	3.02644e-05	2626;4092;4624;4625;5318;6331;6586;9464;93649	SCN5A;PKP2;SMAD7;SLIT3;MYOCD;MYH6;MYH7;HAND2;GATA4
GO:0003208	cardiac ventricle morphogenesis	http://amigo.geneontology.org/amigo/term/GO:0003208	72	6	0.332693	18.0346	9.79344e-07	0.000342431	2626;4092;4624;4625;5318;9464	PKP2;SMAD7;MYH6;MYH7;HAND2;GATA4
GO:0003206	cardiac chamber morphogenesis	http://amigo.geneontology.org/amigo/term/GO:0003206	126	7	0.582213	12.0231	1.85268e-06	0.000601524	2626;4092;4624;4625;5318;6586;9464	PKP2;SMAD7;SLIT3;MYH6;MYH7;HAND2;GATA4
GO:0043502	regulation of muscle adaptation	http://amigo.geneontology.org/amigo/term/GO:0043502	83	6	0.383521	15.6445	2.27274e-06	0.000712465	4625;6331;9464;9472;84163;114907	AKAP6;SCN5A;FBXO32;MYH7;HAND2;GTF2IRD2
GO:0055002	striated muscle cell development	http://amigo.geneontology.org/amigo/term/GO:0055002	153	7	0.706973	9.90137	6.73109e-06	0.00191226	845;1073;2626;4624;9472;84700;376132	AKAP6;CFL2;LRRC10;MYO18B;CASQ2;MYH6;GATA4
GO:0086019	cell-cell signaling involved in cardiac conduction	http://amigo.geneontology.org/amigo/term/GO:0086019	30	4	0.138622	28.8554	1.05406e-05	0.00281836	845;5318;6331;6336	SCN10A;SCN5A;PKP2;CASQ2
GO:0055001	muscle cell development	http://amigo.geneontology.org/amigo/term/GO:0055001	166	7	0.767043	9.12596	1.14824e-05	0.00298246	845;1073;2626;4624;9472;84700;376132	AKAP6;CFL2;LRRC10;MYO18B;CASQ2;MYH6;GATA4
GO:0055007	cardiac muscle cell differentiation	http://amigo.geneontology.org/amigo/term/GO:0055007	111	6	0.512902	11.6981	1.23089e-05	0.00310834	2626;4624;9472;84700;93649;376132	AKAP6;LRRC10;MYO18B;MYOCD;MYH6;GATA4
GO:0051146	striated muscle cell differentiation	http://amigo.geneontology.org/amigo/term/GO:0051146	260	8	1.20139	6.65894	2.61913e-05	0.00523885	845;1073;2626;4624;9472;84700;93649;376132	AKAP6;CFL2;LRRC10;MYO18B;CASQ2;MYOCD;MYH6;GATA4
GO:0055013	cardiac muscle cell development	http://amigo.geneontology.org/amigo/term/GO:0055013	76	5	0.351176	14.2379	2.64131e-05	0.00523885	2626;4624;9472;84700;376132	AKAP6;LRRC10;MYO18B;MYH6;GATA4
GO:0007512	adult heart development	http://amigo.geneontology.org/amigo/term/GO:0007512	14	3	0.0646904	46.3748	3.32875e-05	0.00617585	4624;4625;9464	MYH6;MYH7;HAND2
GO:0086069	bundle of His cell to Purkinje myocyte communication	http://amigo.geneontology.org/amigo/term/GO:0086069	14	3	0.0646904	46.3748	3.32875e-05	0.00617585	5318;6331;6336	SCN10A;SCN5A;PKP2
GO:0055006	cardiac cell development	http://amigo.geneontology.org/amigo/term/GO:0055006	81	5	0.37428	13.359	3.59784e-05	0.00641332	2626;4624;9472;84700;376132	AKAP6;LRRC10;MYO18B;MYH6;GATA4
GO:0003300	cardiac muscle hypertrophy	http://amigo.geneontology.org/amigo/term/GO:0003300	81	5	0.37428	13.359	3.59784e-05	0.00641332	2626;4624;4625;9464;9472	AKAP6;MYH6;MYH7;HAND2;GATA4
GO:0014897	striated muscle hypertrophy	http://amigo.geneontology.org/amigo/term/GO:0014897	83	5	0.383521	13.0371	4.04788e-05	0.00707678	2626;4624;4625;9464;9472	AKAP6;MYH6;MYH7;HAND2;GATA4
GO:0032970	regulation of actin filament-based process	http://amigo.geneontology.org/amigo/term/GO:0032970	362	9	1.67271	5.3805	4.28251e-05	0.00720968	1073;1398;2042;2626;4641;5318;5350;6331;90102	PLN;SCN5A;PKP2;CFL2;PHLDB2;EPHA3;CRK;MYO1C;GATA4
GO:0014896	muscle hypertrophy	http://amigo.geneontology.org/amigo/term/GO:0014896	85	5	0.392763	12.7303	4.54034e-05	0.00750477	2626;4624;4625;9464;9472	AKAP6;MYH6;MYH7;HAND2;GATA4
GO:0055010	ventricular cardiac muscle tissue morphogenesis	http://amigo.geneontology.org/amigo/term/GO:0055010	47	4	0.217175	18.4183	6.46406e-05	0.0103096	4092;4624;4625;5318	PKP2;SMAD7;MYH6;MYH7
GO:0043500	muscle adaptation	http://amigo.geneontology.org/amigo/term/GO:0043500	99	5	0.457453	10.9301	9.41477e-05	0.0147568	4624;4625;9464;9472;84163	AKAP6;MYH6;MYH7;HAND2;GTF2IRD2
GO:0003229	ventricular cardiac muscle tissue development	http://amigo.geneontology.org/amigo/term/GO:0003229	54	4	0.24952	16.0308	0.000111841	0.0169458	4092;4624;4625;5318	PKP2;SMAD7;MYH6;MYH7
GO:0042391	regulation of membrane potential	http://amigo.geneontology.org/amigo/term/GO:0042391	414	9	1.91299	4.70469	0.000119763	0.0178486	845;3752;4092;5318;5350;6331;6336;7531;9472	PLN;AKAP6;SCN10A;SCN5A;PKP2;SMAD7;CASQ2;KCND3;YWHAE
GO:0010927	cellular component assembly involved in morphogenesis	http://amigo.geneontology.org/amigo/term/GO:0010927	106	5	0.489798	10.2083	0.000130089	0.0190748	845;1073;4624;90102;124626	CFL2;PHLDB2;CASQ2;MYH6;ZPBP2
GO:0042692	muscle cell differentiation	http://amigo.geneontology.org/amigo/term/GO:0042692	338	8	1.56181	5.12226	0.000164299	0.0233381	845;1073;2626;4624;9472;84700;93649;376132	AKAP6;CFL2;LRRC10;MYO18B;CASQ2;MYOCD;MYH6;GATA4
GO:0010880	regulation of release of sequestered calcium ion into cytosol by sarcoplasmic reticulum	http://amigo.geneontology.org/amigo/term/GO:0010880	24	3	0.110898	27.0519	0.000179035	0.0246608	845;5350;9472	PLN;AKAP6;CASQ2
GO:0060314	regulation of ryanodine-sensitive calcium-release channel activity	http://amigo.geneontology.org/amigo/term/GO:0060314	24	3	0.110898	27.0519	0.000179035	0.0246608	845;5350;9472	PLN;AKAP6;CASQ2
GO:0055008	cardiac muscle tissue morphogenesis	http://amigo.geneontology.org/amigo/term/GO:0055008	68	4	0.31421	12.7303	0.000274265	0.0371375	4092;4624;4625;5318	PKP2;SMAD7;MYH6;MYH7
GO:0002026	regulation of the force of heart contraction	http://amigo.geneontology.org/amigo/term/GO:0002026	28	3	0.129381	23.1874	0.000285956	0.0371375	4624;4625;5350	PLN;MYH6;MYH7
GO:0014808	release of sequestered calcium ion into cytosol by sarcoplasmic reticulum	http://amigo.geneontology.org/amigo/term/GO:0014808	28	3	0.129381	23.1874	0.000285956	0.0371375	845;5350;9472	PLN;AKAP6;CASQ2
GO:1905209	positive regulation of cardiocyte differentiation	http://amigo.geneontology.org/amigo/term/GO:1905209	28	3	0.129381	23.1874	0.000285956	0.0371375	2626;9472;93649	AKAP6;MYOCD;GATA4
GO:0086029	Purkinje myocyte to ventricular cardiac muscle cell signaling	http://amigo.geneontology.org/amigo/term/GO:0086029	6	2	0.0277244	72.1385	0.000312352	0.0388986	845;6331	SCN5A;CASQ2
GO:0086068	Purkinje myocyte to ventricular cardiac muscle cell communication	http://amigo.geneontology.org/amigo/term/GO:0086068	6	2	0.0277244	72.1385	0.000312352	0.0388986	845;6331	SCN5A;CASQ2
GO:0060373	regulation of ventricular cardiac muscle cell membrane depolarization	http://amigo.geneontology.org/amigo/term/GO:0060373	6	2	0.0277244	72.1385	0.000312352	0.0388986	4092;6331	SCN5A;SMAD7
GO:1903514	release of sequestered calcium ion into cytosol by endoplasmic reticulum	http://amigo.geneontology.org/amigo/term/GO:1903514	29	3	0.134001	22.3878	0.000317893	0.0390536	845;5350;9472	PLN;AKAP6;CASQ2
GO:0051270	regulation of cellular component movement	http://amigo.geneontology.org/amigo/term/GO:0051270	942	13	4.35274	2.98663	0.000349825	0.0424034	1021;1081;1398;2066;2626;4092;4641;5318;5350;6331;6653;90102;93649	PLN;SCN5A;PKP2;CDK6;PHLDB2;SMAD7;CGA;ERBB4;MYOCD;CRK;MYO1C;GATA4;SORL1
GO:0007420	brain development	http://amigo.geneontology.org/amigo/term/GO:0007420	714	11	3.29921	3.33413	0.000419235	0.049544	1021;1398;2066;3339;6310;6331;6586;7531;8022;8925;59345	ATXN1;SCN5A;CDK6;LHX3;ERBB4;SLIT3;HERC1;GNB4;HSPG2;YWHAE;CRK
GO:1901020	negative regulation of calcium ion transmembrane transporter activity	http://amigo.geneontology.org/amigo/term/GO:1901020	32	3	0.147864	20.289	0.000427236	0.049544	845;5350;7531	PLN;CASQ2;YWHAE
GO:0086028	bundle of His cell to Purkinje myocyte signaling	http://amigo.geneontology.org/amigo/term/GO:0086028	7	2	0.0323452	61.833	0.000435983	0.049544	6331;6336	SCN10A;SCN5A
GO:0086043	bundle of His cell action potential	http://amigo.geneontology.org/amigo/term/GO:0086043	7	2	0.0323452	61.833	0.000435983	0.049544	6331;6336	SCN10A;SCN5A
GO:0060371	regulation of atrial cardiac muscle cell membrane depolarization	http://amigo.geneontology.org/amigo/term/GO:0060371	7	2	0.0323452	61.833	0.000435983	0.049544	6331;6336	SCN10A;SCN5A

## Sheet: S10. Clin charc train-test
Supplementary Table 10. Clinical characteristics of the training and test set used for the polygenic risk score analysis.
	GENERACION
	Training set			Test set
	Total= 5713	CES = 1212	controls = 4501	Totral = 1428	CES = 303	controls = 1125	P
Sex (% female)	3124 (54.7)	643 (53.1)	2481 (55.1)	780 (54.6)	154 (50.8)	626 (55.6)	0.991
DM (%)	407 (22.8)	315 (26.1)	92 (16.0)	88 (21.3)	70 (23.3)	18 (15.9)	0.5292
HTN (%)	1892 (33.1)	875 (72.4)	1017 (22.6)	459 (32.1)	214 (70.6)	245 (21.8)	0.4927
DL (%)	490 (42.5)	278 (39.0)	212 (48.0)	121 (46.4)	74 (41.6)	47 (56.6)	0.2805
AF (%)	789 (14.2)	770 (64.1)	19 (0.4)	188 (13.4)	181 (59.9)	7 (0.6)	0.4854
Age (Years. IQR)	55 (48-65)	78 (70-83)	52 (47-59)	55 (48-64)	78 (69-83)	52 (46-59)	0.4434

[truncated: 1 more sheets: ST 11. Model-3]
